# Supplementary material for: (1E,2E)-1,2-Bis(3-bromo-4-meth­oxy­benzyl­idene)hydrazine
Source: Acta Crystallogr Sect E Struct Rep Online. 2011 May 11;67(Pt 6):o1379. doi: 10.1107/S1600536811016904 (PMC3120596; doi:10.1107/S1600536811016904)
Supplement: Supplementary file 2 [file e-67-o1379-Isup2.hkl]

# 
# h,k,l, Fc-squared, Fo-squared, sigma(Fo-squared) and status flag 
# 
data_I
_shelx_title ' HSY1033 in P2(1)/c' 
_shelx_refln_list_code          4 
_shelx_F_calc_maximum      242.32 
_exptl_crystal_F_000       840.00 
_reflns_d_resolution_high  0.7600 
 
loop_ 
 _symmetry_equiv_pos_as_xyz 
 'x, y, z' 
 '-x, y+1/2, -z+1/2' 
 '-x, -y, -z' 
 'x, -y-1/2, z-1/2' 
 
_cell_length_a    10.1354 
_cell_length_b    10.5500 
_cell_length_c    15.6055 
_cell_angle_alpha  90.000 
_cell_angle_beta   96.680 
_cell_angle_gamma  90.000 
 
_shelx_F_squared_multiplier     1.000 
 
loop_ 
 _refln_index_h 
 _refln_index_k 
 _refln_index_l 
 _refln_F_squared_calc 
 _refln_F_squared_meas 
 _refln_F_squared_sigma 
 _refln_observed_status 
   2   0   0     1313.77     1279.56     62.55 o 
   3   0   0    11502.13    11450.27    113.66 o 
   4   0   0      335.13      381.35     25.24 o 
   5   0   0    15968.95    15233.64    174.83 o 
   6   0   0      400.32      384.31    197.44 o 
   7   0   0       98.81      103.53     11.83 o 
   8   0   0     2492.03     2510.48    133.20 o 
   9   0   0       66.05       31.93     16.44 o 
  10   0   0      772.61      720.68     71.70 o 
  11   0   0        3.43      -30.14     32.40 o 
  12   0   0        2.92      -48.23     48.23 o 
  13   0   0       23.07       50.49     45.21 o 
   2   1   0    12129.22    11955.14     80.98 o 
   3   1   0    19205.16    18412.87    125.48 o 
   4   1   0     1530.71     1520.82     50.78 o 
   5   1   0     8593.09     9080.81    135.84 o 
   6   1   0       17.75       17.74      7.72 o 
   7   1   0      519.41      506.62     28.21 o 
   8   1   0      850.66      895.25     52.18 o 
   9   1   0      496.74      473.98     39.88 o 
  10   1   0      157.86      197.62     29.92 o 
  11   1   0      173.89      160.77     28.04 o 
  12   1   0       37.22       34.58     55.39 o 
  13   1   0       16.12       15.15     42.20 o 
   0   2   0      826.06      822.14     56.52 o 
   1   2   0     1243.67     1207.83     29.83 o 
   2   2   0    26269.32    27604.31   1429.55 o 
   3   2   0     4988.97     4886.12     68.56 o 
   4   2   0      795.15      793.50     29.85 o 
   5   2   0     1043.50     1277.64     32.89 o 
   6   2   0     5917.04     5666.50     76.68 o 
   7   2   0     1624.43     1557.60     41.34 o 
   8   2   0        6.11        5.57      5.73 o 
   9   2   0       20.79       26.05     13.00 o 
  10   2   0        0.94       -0.87     11.20 o 
  11   2   0      268.39      262.97     36.46 o 
  12   2   0      183.46      145.35     35.24 o 
  13   2   0        2.27       30.57     32.76 o 
   1   3   0    36208.58    33199.28    310.58 o 
   2   3   0       60.58       59.90      7.51 o 
   3   3   0     2105.98     3209.13    224.53 o 
   4   3   0     8284.41     8185.89     85.31 o 
   5   3   0       68.83       91.70      7.48 o 
   6   3   0     1511.29     1494.73     58.41 o 
   7   3   0      210.13      216.07     18.08 o 
   8   3   0       53.70       69.13     13.95 o 
   9   3   0     1242.08     1302.43     73.13 o 
  10   3   0       27.12      102.39     22.54 o 
  11   3   0        4.79       -6.35     23.17 o 
  12   3   0       86.17       79.60     36.66 o 
   0   4   0      306.25      324.79     48.98 o 
   1   4   0      863.80      875.38     57.27 o 
   2   4   0      753.87      711.37     55.15 o 
   3   4   0      585.47      555.76     26.01 o 
   4   4   0       27.93       16.27      5.72 o 
   5   4   0      597.50      583.84     25.30 o 
   6   4   0       66.93       74.14      9.62 o 
   7   4   0      695.73      704.36     47.07 o 
   8   4   0      547.80      487.73     40.80 o 
   9   4   0       62.20       55.23     26.75 o 
  10   4   0       12.18       33.71     20.74 o 
  11   4   0        4.58       24.81     22.19 o 
  12   4   0       45.25       43.39     41.45 o 
   1   5   0     1918.07     1848.75     93.74 o 
   2   5   0      756.24      742.60     61.01 o 
   3   5   0      314.37      276.63     30.81 o 
   4   5   0      364.90      338.59     30.21 o 
   5   5   0      164.88      147.37     19.44 o 
   6   5   0      976.64      981.77     62.32 o 
   7   5   0      641.70      573.11     51.21 o 
   8   5   0       41.74       61.81     16.85 o 
   9   5   0       40.22       53.52     18.18 o 
  10   5   0      291.17      266.93     44.36 o 
  11   5   0       62.69       69.37     36.58 o 
  12   5   0        7.78       58.22     37.68 o 
   0   6   0      127.37     1279.56    123.59 o 
   1   6   0      245.02      265.02     40.23 o 
   2   6   0     3952.94     3773.77    147.79 o 
   3   6   0       27.79       11.55     10.06 o 
   4   6   0      383.56      392.14     34.90 o 
   5   6   0      138.22      154.30     23.11 o 
   6   6   0        0.22        2.58     16.86 o 
   7   6   0      337.08      404.94     46.45 o 
   8   6   0      151.12      113.45     22.88 o 
   9   6   0      125.03      156.83     28.32 o 
  10   6   0       16.84       -6.81     19.60 o 
  11   6   0        2.45       -6.74     21.23 o 
   1   7   0       80.28      582.89    599.09 o 
   2   7   0     1239.73     1051.52     86.01 o 
   3   7   0     1427.93     1406.85     98.90 o 
   4   7   0      481.92      433.52     38.80 o 
   5   7   0      391.60      426.49     63.41 o 
   6   7   0       45.38       44.87     12.81 o 
   7   7   0      394.94      333.68     46.37 o 
   8   7   0        6.35       19.86     17.88 o 
   9   7   0        1.47       13.53     14.18 o 
  10   7   0       89.09       75.46     23.58 o 
  11   7   0        0.99       14.32     22.85 o 
   0   8   0     3958.61     3879.38    249.43 o 
   1   8   0      210.12      155.56     44.84 o 
   2   8   0       46.62      116.61     87.04 o 
   3   8   0        5.88      -20.12     25.24 o 
   4   8   0      219.82      256.74     38.89 o 
   5   8   0     1048.18     1065.41     77.23 o 
   6   8   0      129.99      112.74     19.96 o 
   7   8   0        2.00       12.27     23.57 o 
   8   8   0      327.80      259.51     43.32 o 
   9   8   0       13.07        2.48     18.09 o 
  10   8   0       75.12       80.82     41.52 o 
   1   9   0      904.90      764.21     85.26 o 
   2   9   0       12.98       10.82     17.80 o 
   3   9   0      499.62      600.03     77.25 o 
   4   9   0      509.55      414.05     62.94 o 
   5   9   0        2.60      -17.94     17.94 o 
   6   9   0        0.17       25.28     21.86 o 
   7   9   0        9.09        4.33     14.64 o 
   8   9   0      178.96      177.46     36.02 o 
   9   9   0       53.99       53.26     24.42 o 
  10   9   0        3.26      -23.01     23.01 o 
   0  10   0        4.26      -31.65     37.68 o 
   1  10   0      227.13      249.76     50.08 o 
   2  10   0      449.35      463.03     70.31 o 
   3  10   0      223.96      205.12     46.24 o 
   4  10   0      173.21      233.78     50.89 o 
   5  10   0       37.19       13.29     12.98 o 
   6  10   0      466.94      500.82    133.38 o 
   7  10   0      164.93      188.52     49.54 o 
   8  10   0        1.03       42.90     28.18 o 
   9  10   0        3.87       32.30     35.79 o 
   1  11   0       28.15       56.68    105.50 o 
   2  11   0      229.51      170.29     43.43 o 
   3  11   0      183.90       97.09     37.35 o 
   4  11   0      336.38      334.01     63.78 o 
   5  11   0      148.97      116.93     31.99 o 
   6  11   0       34.64       89.29     33.53 o 
   7  11   0       25.72      -10.69     22.30 o 
   8  11   0        1.18       43.71     42.58 o 
   0  12   0      797.88      777.68    146.19 o 
   1  12   0      308.61      369.49     75.10 o 
   2  12   0       69.60       31.72     32.78 o 
   3  12   0       49.36       21.26     67.44 o 
   4  12   0       60.30       44.26     45.97 o 
   5  12   0      133.83      165.83     48.49 o 
   6  12   0       37.62       54.67     31.84 o 
   1  13   0       43.92       14.40     39.19 o 
   2  13   0      167.66      125.96     66.31 o 
   3  13   0      182.93      184.71     71.59 o 
   4  13   0       32.52       10.25     32.08 o 
 -13   1   1       44.77       60.29     30.41 o 
 -12   1   1       14.99        5.59     30.90 o 
 -11   1   1        9.93       24.23     18.93 o 
 -10   1   1      302.12      401.03     61.35 o 
  -9   1   1      540.39      536.45     37.79 o 
  -8   1   1      323.40      533.75     87.99 o 
  -7   1   1      723.35      692.81     37.03 o 
  -6   1   1      573.62      552.86     34.71 o 
  -5   1   1     3840.41     3747.53    101.25 o 
  -4   1   1     4750.18     4671.66     73.61 o 
  -3   1   1      178.38      274.79     49.41 o 
  -2   1   1      824.25      916.44     19.69 o 
  -1   1   1      672.65      812.35     38.43 o 
   1   1   1    15198.11    15425.64     99.62 o 
   2   1   1     1806.59     1938.77     32.10 o 
   3   1   1     4936.70     4817.60     80.38 o 
   4   1   1    10792.84    11101.08    160.80 o 
   5   1   1     1072.56     1043.67     39.82 o 
   6   1   1     1229.77     1545.84    118.06 o 
   7   1   1      695.36      682.33     33.23 o 
   8   1   1      325.30      329.12     31.09 o 
   9   1   1      275.37      241.62     28.36 o 
  10   1   1       12.24        7.61     14.36 o 
  11   1   1       17.64        2.82     17.54 o 
  12   1   1      180.02      167.20     61.66 o 
  13   1   1       27.90       47.74     48.23 o 
 -13   2   1        5.79      -12.01     24.98 o 
 -12   2   1       12.81       -0.90     25.90 o 
 -11   2   1      333.05      363.82     43.39 o 
 -10   2   1       11.73       11.54     13.65 o 
  -9   2   1       79.89       72.12     18.33 o 
  -8   2   1      977.60     1004.31     39.78 o 
  -7   2   1      249.81      239.42     17.37 o 
  -6   2   1       20.10       15.74      6.01 o 
  -5   2   1        2.54        4.49      2.83 o 
  -4   2   1       77.38       76.50     11.79 o 
  -3   2   1     9209.10     9046.41     92.11 o 
  -2   2   1       68.06       77.17      7.59 o 
  -1   2   1    32416.29    30562.46    439.86 o 
   0   2   1      481.71      530.08     25.02 o 
   1   2   1     1182.64     1304.64     49.77 o 
   2   2   1    14266.14    14060.94    161.44 o 
   3   2   1     1042.62     1027.15     28.25 o 
   4   2   1     1885.55     2078.88     39.64 o 
   5   2   1     2142.24     2154.31     43.55 o 
   6   2   1        4.70       10.12     11.50 o 
   7   2   1     1784.60     1750.96     43.08 o 
   8   2   1      124.54      117.27     14.70 o 
   9   2   1       12.31       32.92     16.28 o 
  10   2   1      158.53      169.92     29.50 o 
  11   2   1      100.12       63.84     20.88 o 
  12   2   1        2.32       23.01     21.86 o 
  13   2   1        3.79       30.45     28.02 o 
 -12   3   1      107.93      126.78     35.25 o 
 -11   3   1       18.87       -2.00     22.60 o 
 -10   3   1       75.98       52.11     14.90 o 
  -9   3   1        0.84       10.93     11.70 o 
  -8   3   1      107.30      118.14     17.93 o 
  -7   3   1     3915.04     3761.86     62.42 o 
  -6   3   1        9.08       10.82      3.95 o 
  -5   3   1       13.80       21.79      5.81 o 
  -4   3   1      754.28      710.89     26.54 o 
  -3   3   1       75.12       60.07      8.16 o 
  -2   3   1    12192.10    11554.73    118.35 o 
  -1   3   1     6966.63     7259.21     92.99 o 
   0   3   1    24326.48    23520.53    162.28 o 
   1   3   1     3822.72     3745.04    108.96 o 
   2   3   1      378.91      438.79     30.39 o 
   3   3   1     3133.44     3257.42     70.63 o 
   4   3   1      134.22      147.17     15.20 o 
   5   3   1     1196.33     1096.99     33.43 o 
   6   3   1     5068.94     4916.73     84.16 o 
   7   3   1       86.72       97.32     12.81 o 
   8   3   1        0.15       20.11     13.51 o 
   9   3   1      331.49      291.92     36.67 o 
  10   3   1      225.48      228.37     32.34 o 
  11   3   1       45.55       35.64     19.01 o 
  12   3   1        2.41       15.01     22.19 o 
 -12   4   1        2.79      -23.27     23.27 o 
 -11   4   1       18.48       -3.72     20.92 o 
 -10   4   1      826.35      920.74     76.27 o 
  -9   4   1      947.98      951.80     73.23 o 
  -8   4   1       43.37       52.92     13.67 o 
  -7   4   1       19.92       44.96     13.93 o 
  -6   4   1      303.01      299.45     18.75 o 
  -5   4   1    13190.87    13108.27    132.21 o 
  -4   4   1     3613.40     6995.49   1145.66 o 
  -3   4   1      381.79      371.91     21.80 o 
  -2   4   1     8407.20     8099.50    130.22 o 
  -1   4   1     7006.54     6727.42    101.37 o 
   0   4   1     6383.29     6255.93    109.36 o 
   1   4   1     7583.84     7372.23     95.84 o 
   2   4   1     1460.09     1534.79     37.86 o 
   3   4   1     9784.50     9761.13    142.26 o 
   4   4   1     3056.72     2819.85     75.38 o 
   5   4   1      589.83      542.01     33.26 o 
   6   4   1      105.10       79.35     18.78 o 
   7   4   1      104.72      133.55     24.26 o 
   8   4   1      674.52      788.94     52.60 o 
   9   4   1      967.22     1381.18    112.12 o 
  10   4   1        3.12        7.55     20.11 o 
  11   4   1       26.86        5.63     17.82 o 
  12   4   1        1.89       23.87     45.21 o 
 -12   5   1       70.06       73.70     30.23 o 
 -11   5   1        0.15        1.00     24.53 o 
 -10   5   1       10.72       21.93     19.57 o 
  -9   5   1       44.80       76.80     25.13 o 
  -8   5   1     1149.07     1217.32     67.25 o 
  -7   5   1      668.89      758.30     74.06 o 
  -6   5   1     1071.97     1022.43     39.83 o 
  -5   5   1     3371.62     3423.16     77.74 o 
  -4   5   1      122.05      123.81     13.83 o 
  -3   5   1       28.88       12.79      7.51 o 
  -2   5   1    12059.72    11490.62    173.89 o 
  -1   5   1     4138.35     5818.87   1916.70 o 
   0   5   1     6174.90     5985.73    115.85 o 
   1   5   1      868.08      811.22     36.09 o 
   2   5   1        9.55       10.03     12.73 o 
   3   5   1     1247.69     1246.77     64.46 o 
   4   5   1      617.82      579.19     39.41 o 
   5   5   1     1333.20     1318.09     58.49 o 
   6   5   1     1685.35     1751.70     66.36 o 
   7   5   1      561.96      578.10     53.65 o 
   8   5   1       14.32       18.92     13.38 o 
   9   5   1       34.53       23.15     16.64 o 
  10   5   1        5.54       -0.47     16.34 o 
  11   5   1      165.82      149.74     35.52 o 
  12   5   1      109.86      109.63     30.91 o 
 -12   6   1        7.24       -5.88     47.10 o 
 -11   6   1      164.91      149.77     47.95 o 
 -10   6   1        6.16        5.26     19.54 o 
  -9   6   1        1.45       16.97     13.38 o 
  -8   6   1      838.28      927.44     71.38 o 
  -7   6   1       97.92      111.93     21.33 o 
  -6   6   1     1723.06     1621.34     70.24 o 
  -5   6   1        4.02        1.02      8.09 o 
  -4   6   1     1198.21     1208.96     48.85 o 
  -3   6   1    10249.53     9551.68    236.60 o 
  -2   6   1      355.20      442.75     51.65 o 
  -1   6   1       13.16       17.20     19.59 o 
   0   6   1     1155.66     1097.75     82.01 o 
   1   6   1     6397.95     6199.94    193.90 o 
   2   6   1    13065.51    12867.05    280.06 o 
   3   6   1     2631.22     2718.63    107.19 o 
   4   6   1      511.07      513.65     40.74 o 
   5   6   1     1922.84     1901.88     77.80 o 
   6   6   1      433.61      436.04     36.56 o 
   7   6   1     2360.21     2369.31    112.95 o 
   8   6   1       26.93       22.77     11.31 o 
   9   6   1      306.17      304.00     39.16 o 
  10   6   1      253.91      268.19     46.99 o 
  11   6   1        6.71       37.22     34.21 o 
 -11   7   1       59.90       38.01     20.64 o 
 -10   7   1        1.04       29.32     36.25 o 
  -9   7   1      137.98      149.82     27.09 o 
  -8   7   1      158.82      151.43     31.79 o 
  -7   7   1      231.83      221.05     33.17 o 
  -6   7   1     1972.95     2043.76    105.56 o 
  -5   7   1      897.00      878.02     56.19 o 
  -4   7   1      252.59      219.02     30.63 o 
  -3   7   1      256.28      236.45     38.80 o 
  -2   7   1     1388.17     1299.41     96.41 o 
  -1   7   1     5740.85     5672.14    199.81 o 
   0   7   1     3426.42     3301.90    153.64 o 
   1   7   1      239.84      232.65     39.79 o 
   2   7   1     1439.36     1459.67    101.09 o 
   3   7   1       60.36      131.05    210.25 o 
   4   7   1     1906.41     1954.60     85.89 o 
   5   7   1     1960.31     2147.41     89.79 o 
   6   7   1      180.67      211.54     36.54 o 
   7   7   1      109.66      100.66     26.03 o 
   8   7   1      252.87      280.03     42.97 o 
   9   7   1      140.18       85.66     24.69 o 
  10   7   1      112.86      109.10     28.70 o 
  11   7   1        0.37       34.10     25.24 o 
 -10   8   1       47.44       53.33     50.11 o 
  -9   8   1      405.06      406.44     54.64 o 
  -8   8   1        0.00        6.90     18.85 o 
  -7   8   1       39.06       26.14     17.97 o 
  -6   8   1       11.42       44.08     73.47 o 
  -5   8   1      938.72      881.31     70.18 o 
  -4   8   1     3127.94     3038.37    126.98 o 
  -3   8   1     3095.19     2909.16    155.97 o 
  -2   8   1      674.18      636.07     69.65 o 
  -1   8   1      163.85      109.27     26.64 o 
   0   8   1      731.53     1155.40    474.00 o 
   1   8   1      319.32      377.64     55.13 o 
   2   8   1      755.60      689.84     76.11 o 
   3   8   1     1163.13     1076.81     96.66 o 
   4   8   1      500.57      483.72     50.52 o 
   5   8   1        2.91       -0.84     10.86 o 
   6   8   1       37.72       14.56     18.45 o 
   7   8   1      135.51       80.75     36.92 o 
   8   8   1      400.86      453.18     56.68 o 
   9   8   1        8.33       -4.37     24.08 o 
  10   8   1        0.25      -22.90     25.11 o 
 -10   9   1       19.63       27.13     64.43 o 
  -9   9   1       21.94        7.57     15.75 o 
  -8   9   1      223.40      246.20     57.74 o 
  -7   9   1      554.79      614.91     80.62 o 
  -6   9   1        1.26       -6.26     22.98 o 
  -5   9   1       31.86        5.18     14.72 o 
  -4   9   1      442.95      403.45     63.14 o 
  -3   9   1      255.27      220.76     44.18 o 
  -2   9   1      433.22      445.11     63.59 o 
  -1   9   1      216.22      194.30     42.69 o 
   0   9   1     1280.71     1157.82    107.24 o 
   1   9   1     2272.95     2455.12    328.93 o 
   2   9   1       11.25       -1.05     57.65 o 
   3   9   1      656.73      667.93     80.19 o 
   4   9   1        0.29      -22.37     22.37 o 
   5   9   1      178.31      143.90     28.69 o 
   6   9   1      860.26      861.99     77.79 o 
   7   9   1        9.71       12.76     20.37 o 
   8   9   1        3.75      -14.94     28.63 o 
   9   9   1        3.24        3.61     21.14 o 
  -9  10   1        0.37        5.45     21.29 o 
  -8  10   1        5.31       -1.75     44.46 o 
  -7  10   1       39.92       74.90     29.40 o 
  -6  10   1      110.07      103.10     37.28 o 
  -5  10   1      268.75      287.36     44.46 o 
  -4  10   1        1.84       36.86     61.79 o 
  -3  10   1        9.73      -12.49     43.71 o 
  -2  10   1       75.06       85.94     48.61 o 
  -1  10   1       45.05       36.19     16.98 o 
   0  10   1      210.96      322.27    107.76 o 
   1  10   1      413.50      407.91     69.80 o 
   2  10   1      405.72      356.44     65.14 o 
   3  10   1        7.21      -14.23     21.83 o 
   4  10   1      183.58      170.44     39.86 o 
   5  10   1        6.25      -14.28     26.30 o 
   6  10   1       84.99       59.78     40.69 o 
   7  10   1        0.11       19.76     79.88 o 
   8  10   1        1.21       13.74     25.16 o 
   9  10   1      100.39      102.50     66.25 o 
  -8  11   1        8.20        0.57     24.64 o 
  -7  11   1       48.25       50.19     35.40 o 
  -6  11   1       34.24       43.66     49.36 o 
  -5  11   1       54.70        4.86     73.47 o 
  -4  11   1       10.53       18.48     25.98 o 
  -3  11   1      147.77       98.92     36.72 o 
  -2  11   1        0.31      -12.34     24.87 o 
  -1  11   1       58.85       43.41     29.77 o 
   0  11   1        3.65      -17.71     27.18 o 
   1  11   1      270.19      211.33     53.62 o 
   2  11   1        8.33      -26.97     30.25 o 
   3  11   1       47.64       61.31     25.33 o 
   4  11   1       67.08       82.22     36.19 o 
   5  11   1       24.14        1.76     19.10 o 
   6  11   1        0.39      -28.11     28.11 o 
   7  11   1       31.93       81.58     43.45 o 
  -6  12   1        0.25       -8.12     38.43 o 
  -5  12   1       52.34       76.33     41.45 o 
  -4  12   1        0.29      -24.49     58.40 o 
  -3  12   1        9.55      -19.06     25.33 o 
  -2  12   1       86.92      150.73     49.93 o 
  -1  12   1       44.03       25.68     22.47 o 
   0  12   1       11.83       -1.17     24.52 o 
   1  12   1       45.22        4.68     48.98 o 
   2  12   1        4.62      -20.30     22.85 o 
   3  12   1        2.80       11.18     19.93 o 
   4  12   1       20.59       41.88     24.38 o 
   5  12   1        7.09       71.43     46.34 o 
   6  12   1        1.59       11.95     22.99 o 
  -4  13   1        0.71       32.17     27.34 o 
  -3  13   1        4.90       -6.90     36.89 o 
  -2  13   1        2.55       37.81     49.36 o 
  -1  13   1      101.10       27.88     24.51 o 
   0  13   1       45.28       37.38     30.96 o 
   1  13   1       11.30       -7.03     31.14 o 
   2  13   1       50.10       19.24     31.54 o 
   3  13   1        1.29       -5.76     27.50 o 
   4  13   1       28.53       46.11     23.89 o 
 -13   0   2        7.56       36.92     50.49 o 
 -12   0   2       18.50       45.97     60.29 o 
 -11   0   2      162.86      335.34     85.91 o 
 -10   0   2      198.77      235.11     64.05 o 
  -9   0   2     1157.83     1097.02     93.42 o 
  -8   0   2       41.68       48.92     21.46 o 
  -7   0   2     8050.16     8076.59    226.07 o 
  -6   0   2     8107.62     7032.31    489.07 o 
  -5   0   2      153.45      119.49     15.12 o 
  -4   0   2    10726.71    10592.49    115.19 o 
  -3   0   2     4304.34     4477.55     71.39 o 
  -2   0   2     3705.42     3555.68     65.00 o 
   1   0   2      240.34      264.53     15.55 o 
   2   0   2    13229.20    13040.23    106.31 o 
   3   0   2     7073.82     7024.29    104.12 o 
   4   0   2    20775.00    20005.92    397.51 o 
   5   0   2       14.47        2.76      9.20 o 
   6   0   2     1460.71     1531.29     67.23 o 
   7   0   2     2416.79     2392.34     67.31 o 
   8   0   2      671.65      624.10     51.39 o 
   9   0   2      725.83      728.33     69.73 o 
  10   0   2      315.37      312.95     49.61 o 
  11   0   2      232.06      282.59     85.91 o 
  12   0   2      132.65       91.18     55.76 o 
  13   0   2        0.89       14.68     22.88 o 
 -13   1   2        6.96       20.55     37.30 o 
 -12   1   2       30.52       76.48     29.00 o 
 -11   1   2      214.95      149.15     38.91 o 
 -10   1   2      131.54       93.03     26.12 o 
  -9   1   2      327.15      310.44     27.87 o 
  -8   1   2      154.89      154.66     17.89 o 
  -7   1   2     1035.00     1076.14     40.20 o 
  -6   1   2      579.35      561.57     31.62 o 
  -5   1   2     4023.41     4084.63     86.36 o 
  -4   1   2     9516.95     9487.58     90.59 o 
  -3   1   2    12701.42    13311.51    224.91 o 
  -2   1   2    13135.50    13555.59    106.89 o 
  -1   1   2      884.82      900.19     27.96 o 
   0   1   2     1051.57     1130.61     37.68 o 
   1   1   2    24582.28    24121.46    231.53 o 
   2   1   2    12468.94    12693.84    161.79 o 
   3   1   2     1830.85     1889.37     46.55 o 
   4   1   2      714.25      636.41     31.07 o 
   5   1   2       47.54       47.14     10.46 o 
   6   1   2     1926.27     1859.39     54.35 o 
   7   1   2     1886.72     1796.85     48.98 o 
   8   1   2      452.06      505.33     38.93 o 
   9   1   2      448.83      471.61     41.40 o 
  10   1   2       43.65      208.11     72.44 o 
  11   1   2       49.84       61.08     23.13 o 
  12   1   2       64.92       67.97     24.04 o 
 -13   2   2       15.40       45.11     31.29 o 
 -12   2   2       45.12       69.93     23.04 o 
 -11   2   2      114.82       97.71     27.32 o 
 -10   2   2       26.94       19.71     27.30 o 
  -9   2   2       20.41       13.87     15.19 o 
  -8   2   2     1916.78     1918.10     55.51 o 
  -7   2   2     1617.46     1643.38     42.21 o 
  -6   2   2      728.69      719.34     27.15 o 
  -5   2   2     2044.51     1984.49     39.38 o 
  -4   2   2     1060.11     1091.26     26.09 o 
  -3   2   2    16439.27    16098.22    115.39 o 
  -2   2   2    58720.00    67348.84   3456.32 o 
  -1   2   2       38.74       53.10      7.16 o 
   0   2   2    20144.78    19499.88    287.80 o 
   1   2   2    10596.28    10287.25    193.72 o 
   2   2   2     9192.17     9220.12    118.70 o 
   3   2   2      717.75      735.10     26.50 o 
   4   2   2      391.08      428.18     23.46 o 
   5   2   2     8299.99     8199.58    135.72 o 
   6   2   2     1446.15     1353.04     44.19 o 
   7   2   2       70.51       49.87     10.36 o 
   8   2   2        6.12        9.78      7.23 o 
   9   2   2        2.99       -8.62     16.21 o 
  10   2   2      292.32      346.03     39.87 o 
  11   2   2       93.01       78.99     18.61 o 
  12   2   2       37.62       70.89     23.91 o 
 -13   3   2       15.31        0.49     35.41 o 
 -12   3   2        6.37        9.33     18.64 o 
 -11   3   2      134.72      123.48     30.74 o 
 -10   3   2      345.38      389.08     41.96 o 
  -9   3   2       20.64       46.33     16.49 o 
  -8   3   2       21.63       21.19     11.29 o 
  -7   3   2       69.74       89.74     15.78 o 
  -6   3   2     2234.95     2154.55     45.55 o 
  -5   3   2     5872.67     5464.71    113.52 o 
  -4   3   2       42.65       38.52      6.20 o 
  -3   3   2       88.86       78.24      7.54 o 
  -2   3   2      634.75      710.82     37.58 o 
  -1   3   2     4981.12     8271.83    257.34 o 
   0   3   2     5808.63     5730.61    103.87 o 
   1   3   2      841.92      813.18     29.22 o 
   2   3   2     4828.30     4724.71    144.31 o 
   3   3   2    18176.73    18188.04    195.36 o 
   4   3   2      390.44      420.83     26.41 o 
   5   3   2      873.46      907.70     35.69 o 
   6   3   2      306.19      329.07     25.97 o 
   7   3   2     1391.39     1393.15     49.59 o 
   8   3   2     1529.18     1567.18     55.57 o 
   9   3   2       34.68       44.47     14.89 o 
  10   3   2        2.36        8.20     16.51 o 
  11   3   2      168.45      168.82     32.31 o 
  12   3   2        0.31       15.18     15.77 o 
 -12   4   2        5.10       -3.52     22.30 o 
 -11   4   2       14.69       19.91     29.01 o 
 -10   4   2        5.93       26.11     36.17 o 
  -9   4   2      225.75      293.95     41.49 o 
  -8   4   2      216.53      301.61     44.01 o 
  -7   4   2       33.07       32.52      9.33 o 
  -6   4   2      680.42      690.00     30.71 o 
  -5   4   2       13.31       15.11      6.38 o 
  -4   4   2      820.95      805.54     34.18 o 
  -3   4   2      363.50      386.98     22.09 o 
  -2   4   2      792.09      758.51     53.39 o 
  -1   4   2     4815.99     4877.52     90.94 o 
   0   4   2        8.20     3121.61    466.84 o 
   1   4   2      120.60      137.26     27.56 o 
   2   4   2      222.08      250.93     17.82 o 
   3   4   2     7907.29     8450.80    132.67 o 
   4   4   2     1156.17     1346.15     71.21 o 
   5   4   2        0.80      668.81     69.51 o 
   6   4   2     1234.66     1256.50     53.04 o 
   7   4   2      272.33      285.42     31.34 o 
   8   4   2      114.86      105.21     19.95 o 
   9   4   2       16.75       20.92     17.08 o 
  10   4   2        1.63       14.47     18.81 o 
  11   4   2       28.53        5.47     27.66 o 
  12   4   2        3.33      -14.71     21.24 o 
 -12   5   2       76.98      147.56     44.07 o 
 -11   5   2       17.26       -1.92     35.42 o 
 -10   5   2       23.01       48.60     25.70 o 
  -9   5   2      190.54      222.45     30.62 o 
  -8   5   2      125.87      128.97     23.89 o 
  -7   5   2     1212.86     1214.50     74.42 o 
  -6   5   2      218.11      213.76     21.18 o 
  -5   5   2      745.15     1566.85    316.67 o 
  -4   5   2      965.56      946.19     41.23 o 
  -3   5   2     3824.67     3649.25     88.73 o 
  -2   5   2     8295.70     8030.20    130.28 o 
  -1   5   2      459.35      472.35     31.10 o 
   0   5   2       88.72       59.49     10.05 o 
   1   5   2     6299.25     7392.08    201.92 o 
   2   5   2        8.99        2.43      7.29 o 
   3   5   2     4524.47     4644.80     91.17 o 
   4   5   2      822.54      805.29     69.78 o 
   5   5   2      561.55      606.33     40.81 o 
   6   5   2      826.51      785.83     46.20 o 
   7   5   2       27.87       22.76     11.01 o 
   8   5   2      388.82      397.15     40.69 o 
   9   5   2      202.72      235.46     32.42 o 
  10   5   2       30.35       54.75     23.24 o 
  11   5   2       14.92       29.03     22.98 o 
  12   5   2        4.86      -10.10     23.00 o 
 -12   6   2        7.86       59.75     31.87 o 
 -11   6   2        7.88       66.58     36.66 o 
 -10   6   2      118.16      142.94     42.18 o 
  -9   6   2        9.63       27.13     13.70 o 
  -8   6   2       39.02       43.00     20.06 o 
  -7   6   2       28.87        5.64     11.66 o 
  -6   6   2      169.61      168.05     21.48 o 
  -5   6   2     1892.75     1935.73     64.07 o 
  -4   6   2      409.06      532.89     40.72 o 
  -3   6   2       17.15       28.13     12.57 o 
  -2   6   2      412.72      425.91     32.66 o 
  -1   6   2      174.23      190.35     21.53 o 
   0   6   2      236.27      232.60     25.85 o 
   1   6   2     1875.27     2001.37     76.05 o 
   2   6   2      461.32      474.42     29.74 o 
   3   6   2      135.25      134.43     48.98 o 
   4   6   2      205.39      218.03     17.09 o 
   5   6   2       11.03        4.16      8.81 o 
   6   6   2      346.06      378.86     35.10 o 
   7   6   2        3.51       15.05     17.77 o 
   8   6   2      228.58      212.36     31.18 o 
   9   6   2       42.60       39.17     19.36 o 
  10   6   2        2.57        1.54     22.85 o 
  11   6   2       32.40       49.25     23.16 o 
 -11   7   2        5.43       -7.67     20.21 o 
 -10   7   2       12.23       22.04     35.04 o 
  -9   7   2      116.47      104.88     22.82 o 
  -8   7   2      417.47      368.46     45.86 o 
  -7   7   2      333.58      307.10     42.72 o 
  -6   7   2       65.21       29.55     16.87 o 
  -5   7   2      196.40      166.67     22.21 o 
  -4   7   2     3170.46     3066.73     95.83 o 
  -3   7   2      721.34      663.28     50.44 o 
  -2   7   2      393.91      317.15     47.58 o 
  -1   7   2      107.11      107.07     25.08 o 
   0   7   2      539.25      461.85     58.84 o 
   1   7   2     1626.50     1787.06    237.00 o 
   2   7   2       49.23       68.62     24.24 o 
   3   7   2      143.37      158.08     28.37 o 
   4   7   2      774.84      744.84     51.47 o 
   5   7   2        8.79       30.25     14.36 o 
   6   7   2      428.21      420.68     49.86 o 
   7   7   2       53.97       38.08     22.46 o 
   8   7   2       39.74       34.03     23.77 o 
   9   7   2      173.76      163.47     29.31 o 
  10   7   2        7.29       16.38     24.05 o 
  11   7   2       29.26       81.68     29.59 o 
 -10   8   2        9.33       25.64     43.71 o 
  -9   8   2       77.26       56.61     30.17 o 
  -8   8   2       18.91       40.40     18.36 o 
  -7   8   2      284.14      310.37     57.08 o 
  -6   8   2      754.80      806.30     94.95 o 
  -5   8   2      133.10      153.95     29.87 o 
  -4   8   2      575.95      454.96     63.72 o 
  -3   8   2     1438.86     1290.07    104.87 o 
  -2   8   2      522.70      754.42    194.04 o 
  -1   8   2     2147.26     1905.77    128.95 o 
   0   8   2       72.27      623.69    608.51 o 
   1   8   2        0.44       -6.48     16.55 o 
   2   8   2      169.92      140.98     31.84 o 
   3   8   2      225.48      183.55     39.42 o 
   4   8   2     1528.37     1484.62     80.55 o 
   5   8   2       54.84       69.26     23.72 o 
   6   8   2        3.42      -15.32     15.32 o 
   7   8   2      298.12      300.93     44.64 o 
   8   8   2        3.95       -9.28     19.49 o 
   9   8   2      175.43      161.23     34.86 o 
  10   8   2        5.73       25.58     17.77 o 
 -10   9   2      126.36      118.84     39.57 o 
  -9   9   2       63.32       82.84     67.07 o 
  -8   9   2        6.55       -7.08     20.43 o 
  -7   9   2        3.74       17.67     32.40 o 
  -6   9   2       23.83       19.22     17.80 o 
  -5   9   2      576.04      482.32     54.56 o 
  -4   9   2       36.86       36.20     17.92 o 
  -3   9   2       52.59       67.60     24.99 o 
  -2   9   2       40.97       17.48     16.36 o 
  -1   9   2       35.06       80.58     77.99 o 
   0   9   2      868.02      842.40     89.98 o 
   1   9   2      871.54      842.35     91.11 o 
   2   9   2      951.94      914.31     95.36 o 
   3   9   2      342.63      270.11     52.19 o 
   4   9   2       16.11       27.74     20.99 o 
   5   9   2        2.95       12.68     20.56 o 
   6   9   2        5.69       -1.38     21.83 o 
   7   9   2      559.44      507.24     63.43 o 
   8   9   2       63.99       58.33     19.84 o 
   9   9   2       25.07       -1.54     21.98 o 
  -9  10   2        0.67       -3.97     44.08 o 
  -8  10   2      278.42      252.59     55.90 o 
  -7  10   2      110.90       75.69     32.21 o 
  -6  10   2       12.28        8.12     20.84 o 
  -5  10   2      261.87      300.59     47.28 o 
  -4  10   2       62.86       29.01     18.12 o 
  -3  10   2     2030.93     2021.22    147.55 o 
  -2  10   2      687.55      736.37    157.50 o 
  -1  10   2      149.70      134.92     40.66 o 
   0  10   2      786.53      850.26    139.79 o 
   1  10   2       27.92       -9.24     16.59 o 
   2  10   2       87.24      106.45     36.66 o 
   3  10   2      108.43      134.50     39.91 o 
   4  10   2      109.68       98.51     34.59 o 
   5  10   2      836.47      804.38     83.56 o 
   6  10   2      196.41      210.41     46.99 o 
   7  10   2       52.80       54.71     25.02 o 
   8  10   2       94.62       56.17     30.45 o 
  -8  11   2        5.63       28.19     23.74 o 
  -7  11   2        0.94      -18.67     26.37 o 
  -6  11   2      158.04      168.66     52.44 o 
  -5  11   2      349.34      342.23     67.28 o 
  -4  11   2        7.58       34.65     24.41 o 
  -3  11   2      932.24     1046.32    202.33 o 
  -2  11   2        4.08       23.38     27.88 o 
  -1  11   2      225.64      228.82     54.73 o 
   0  11   2      202.48      205.08     56.20 o 
   1  11   2      234.47      234.52     51.60 o 
   2  11   2      528.80      505.61     79.02 o 
   3  11   2      280.10      243.10     50.62 o 
   4  11   2      104.29      116.86     39.92 o 
   5  11   2      108.91      137.97     40.37 o 
   6  11   2       14.16       41.69     24.58 o 
   7  11   2       48.13       14.31     23.70 o 
  -6  12   2      111.48      161.73     47.51 o 
  -5  12   2        0.10        0.92     32.78 o 
  -4  12   2       57.00        2.80     31.65 o 
  -3  12   2       25.50      -20.50     28.00 o 
  -2  12   2      161.84      176.15     52.14 o 
  -1  12   2      201.84      242.09     61.87 o 
   0  12   2      103.00       75.17     35.83 o 
   1  12   2        0.37      -32.77     32.77 o 
   2  12   2       15.12      -18.19     48.61 o 
   3  12   2      355.08      397.19     77.13 o 
   4  12   2      143.22      171.62     41.30 o 
   5  12   2        2.10      -41.36     41.36 o 
   6  12   2      111.24       78.29     43.71 o 
  -4  13   2      194.13      299.34     55.91 o 
  -3  13   2       79.96       92.02     46.60 o 
  -2  13   2        8.32      -15.35     33.52 o 
  -1  13   2       26.39       16.50     25.78 o 
   0  13   2      111.36      109.68     48.81 o 
   1  13   2      180.83      157.39     50.33 o 
   2  13   2      117.51       81.23     22.78 o 
   3  13   2       10.88        8.46     73.47 o 
   4  13   2        2.82       -0.51     20.10 o 
 -13   1   3        3.30      -19.41     33.16 o 
 -12   1   3       12.03      -22.42     22.42 o 
 -11   1   3        6.13       -7.18     16.95 o 
 -10   1   3      362.54      355.08     46.59 o 
  -9   1   3        3.45       14.90     13.20 o 
  -8   1   3      975.32      964.70     47.94 o 
  -7   1   3     1126.57     1080.79     37.80 o 
  -6   1   3        4.43        9.07      4.84 o 
  -5   1   3     2754.84     3123.52    260.27 o 
  -4   1   3     1438.06     1447.45     33.74 o 
  -3   1   3     2966.99     3028.03     45.41 o 
  -2   1   3    52631.00    48119.82    248.09 o 
  -1   1   3      933.90     1086.33     26.65 o 
   0   1   3     9556.87     9647.20     70.60 o 
   1   1   3     4390.94     4438.10     51.75 o 
   2   1   3       72.12       69.42      6.57 o 
   3   1   3     8508.57     8136.38     70.43 o 
   4   1   3       96.97      108.52     13.61 o 
   5   1   3      304.22      259.10     22.89 o 
   6   1   3     1871.99     1863.50     65.75 o 
   7   1   3       75.63       62.64     13.53 o 
   8   1   3      683.07      657.59     40.32 o 
   9   1   3      122.95      120.03     19.12 o 
  10   1   3      413.60      393.27     41.86 o 
  11   1   3       15.87       27.68     13.10 o 
  12   1   3        7.28       10.67     16.73 o 
 -13   2   3       31.59        0.66     26.62 o 
 -12   2   3       48.02       76.29     28.75 o 
 -11   2   3        6.90       -8.10     22.01 o 
 -10   2   3      180.84      194.23     37.13 o 
  -9   2   3      338.70      387.02     39.89 o 
  -8   2   3     1177.58     1309.37     57.99 o 
  -7   2   3     1150.14     1204.75     42.43 o 
  -6   2   3        0.50       -2.59      6.01 o 
  -5   2   3     2056.79     1952.61     45.69 o 
  -4   2   3     4497.59     4511.55     77.52 o 
  -3   2   3     7950.40     7663.05    133.74 o 
  -2   2   3     1626.76     1752.34     38.83 o 
  -1   2   3      424.70      416.15     18.06 o 
   0   2   3     1913.68     1961.65     45.87 o 
   1   2   3     7946.67     7754.42    110.85 o 
   2   2   3      753.03      814.27     24.73 o 
   3   2   3      162.27      161.39     16.02 o 
   4   2   3     2021.12     1917.16     51.28 o 
   5   2   3      196.73      217.21     19.41 o 
   6   2   3      736.19      742.95     38.36 o 
   7   2   3        5.29        4.77      6.08 o 
   8   2   3      128.55      134.60     17.30 o 
   9   2   3      150.78      233.81     34.42 o 
  10   2   3        0.29       -8.36     12.99 o 
  11   2   3       40.23       32.69     21.15 o 
  12   2   3        0.00       17.51     14.86 o 
 -13   3   3       83.72       85.55     27.23 o 
 -12   3   3       28.29       31.83     19.61 o 
 -11   3   3       57.17       87.90     28.68 o 
 -10   3   3        3.47      132.47     56.52 o 
  -9   3   3      212.43      207.01     29.74 o 
  -8   3   3     1326.67     1220.73     47.50 o 
  -7   3   3      644.63      635.99     32.93 o 
  -6   3   3       49.74       40.69      6.38 o 
  -5   3   3      463.04      448.68     20.17 o 
  -4   3   3     3852.02     3741.61     67.65 o 
  -3   3   3     7493.17     9662.33    214.40 o 
  -2   3   3        8.93       12.08      4.77 o 
  -1   3   3     3308.88     3275.06     96.67 o 
   0   3   3     1083.13     1125.19     46.96 o 
   1   3   3     2536.12     2574.57     57.22 o 
   2   3   3     3144.72     3270.37     82.84 o 
   3   3   3      512.74      572.35     38.61 o 
   4   3   3     3278.10     3627.07     96.46 o 
   5   3   3     1466.74     1449.28     51.98 o 
   6   3   3      235.08      248.71     20.83 o 
   7   3   3       35.68       31.25      7.75 o 
   8   3   3       24.36       26.77     10.86 o 
   9   3   3      517.11      471.19     46.08 o 
  10   3   3      106.51      200.34     61.59 o 
  11   3   3        0.52      -13.58     13.58 o 
  12   3   3        9.61       -8.28     18.46 o 
 -12   4   3        0.75       25.76     28.30 o 
 -11   4   3      424.82      404.25     67.08 o 
 -10   4   3       65.73       53.41     28.86 o 
  -9   4   3      192.27      204.53     34.00 o 
  -8   4   3      418.11      431.86     37.19 o 
  -7   4   3       16.49       17.66      8.04 o 
  -6   4   3     6456.81     6083.34    255.94 o 
  -5   4   3      514.00      478.79     26.37 o 
  -4   4   3       25.11      466.70    277.16 o 
  -3   4   3     4317.36     4220.65     54.90 o 
  -2   4   3      635.19     1549.63    386.96 o 
  -1   4   3    20105.47    19820.52    268.53 o 
   0   4   3    10936.76    11228.94    171.59 o 
   1   4   3      832.10      867.79     47.54 o 
   2   4   3     8610.56     8180.54    124.57 o 
   3   4   3      956.56     1561.22    145.44 o 
   4   4   3     1550.71     1487.21     66.18 o 
   5   4   3      246.50      287.03     26.78 o 
   6   4   3      213.85      217.11     23.27 o 
   7   4   3     1785.31     1830.52     79.02 o 
   8   4   3      222.79      223.05     28.28 o 
   9   4   3        2.89       12.82     24.44 o 
  10   4   3       11.71       -2.43     22.52 o 
  11   4   3        0.27      -13.02     18.51 o 
  12   4   3       33.86       31.43     23.20 o 
 -12   5   3        0.95        9.40     24.77 o 
 -11   5   3       12.86       16.80     20.99 o 
 -10   5   3       94.97      110.05     39.44 o 
  -9   5   3     1291.81     1309.42     72.32 o 
  -8   5   3      245.71      273.19     31.34 o 
  -7   5   3      433.68      353.16     41.31 o 
  -6   5   3      762.11      742.84     37.18 o 
  -5   5   3     1470.88     1404.26     51.93 o 
  -4   5   3     2921.85     2807.21     93.50 o 
  -3   5   3       75.11       62.28      8.21 o 
  -2   5   3     6391.30     6417.23     86.53 o 
  -1   5   3     4391.55     5055.30    106.28 o 
   0   5   3     1779.60     1718.98     74.00 o 
   1   5   3        0.12       -0.33      9.60 o 
   2   5   3     1762.11     1740.68     82.77 o 
   3   5   3     1870.26     1852.36     53.24 o 
   4   5   3     2615.37     2653.84     85.33 o 
   5   5   3     1943.84     1937.31     74.75 o 
   6   5   3      317.58      331.10     42.85 o 
   7   5   3        6.81        6.87     11.68 o 
   8   5   3       79.07       66.48     18.87 o 
   9   5   3       44.38       49.50     16.62 o 
  10   5   3      274.23      279.16     45.89 o 
  11   5   3      131.30      160.21     42.24 o 
 -12   6   3      181.01      217.44     56.75 o 
 -11   6   3       30.54       76.91     37.04 o 
 -10   6   3       29.91       10.65     21.13 o 
  -9   6   3      269.48      285.19     42.41 o 
  -8   6   3       60.16       47.22     14.69 o 
  -7   6   3     1477.05     1427.01     84.54 o 
  -6   6   3       50.10      121.94     17.38 o 
  -5   6   3     4152.61     4082.67    105.06 o 
  -4   6   3     7278.80     7094.42    153.09 o 
  -3   6   3       15.60       19.03      9.90 o 
  -2   6   3     1116.89     1008.42     33.45 o 
  -1   6   3      403.26      455.51     34.37 o 
   0   6   3     5608.79     5460.64    116.01 o 
   1   6   3     5943.83     6068.65    200.35 o 
   2   6   3       82.62       82.69     13.87 o 
   3   6   3      905.04      822.91     60.42 o 
   4   6   3      574.02      563.57     31.18 o 
   5   6   3     2137.87     2044.20     82.87 o 
   6   6   3     1089.62     1170.24     63.48 o 
   7   6   3      123.75      161.68     31.92 o 
   8   6   3      402.29      410.53     45.21 o 
   9   6   3      375.65      412.91     46.40 o 
  10   6   3      127.31      106.26     35.35 o 
  11   6   3        4.45       58.02     28.24 o 
 -11   7   3       64.00      102.58     42.09 o 
 -10   7   3      355.47      488.89     93.07 o 
  -9   7   3        8.84       17.05     14.95 o 
  -8   7   3      319.06      317.62     41.81 o 
  -7   7   3      712.64      828.44     86.15 o 
  -6   7   3       43.51       42.85     30.14 o 
  -5   7   3       21.17       21.91     10.03 o 
  -4   7   3      173.58      147.43     20.96 o 
  -3   7   3     1560.85     1582.81     80.63 o 
  -2   7   3     6583.50     6260.05    166.16 o 
  -1   7   3      920.79      983.94     52.91 o 
   0   7   3       49.95       68.78     18.11 o 
   1   7   3       11.27      224.70     36.27 o 
   2   7   3       27.61       34.77     25.20 o 
   3   7   3     3569.94     3611.32    136.86 o 
   4   7   3     1588.96     1651.63     79.49 o 
   5   7   3      138.88      143.08     26.14 o 
   6   7   3      581.33      558.70     58.68 o 
   7   7   3       10.91       24.59     18.55 o 
   8   7   3      448.82      636.14     98.90 o 
   9   7   3      199.53      206.84     33.97 o 
  10   7   3       23.28       66.12     28.04 o 
  11   7   3       16.56       -5.71     23.95 o 
 -10   8   3      189.67      246.78     54.72 o 
  -9   8   3       60.83       18.50     27.13 o 
  -8   8   3       27.13       34.23     26.07 o 
  -7   8   3        0.10       -3.18     17.02 o 
  -6   8   3      620.66      638.06     73.80 o 
  -5   8   3     1226.46     1117.34     63.83 o 
  -4   8   3      567.32      573.52     45.67 o 
  -3   8   3     2300.66     2313.43    105.80 o 
  -2   8   3        2.76       83.17     81.39 o 
  -1   8   3     1695.42     1564.48    117.05 o 
   0   8   3      312.16      332.50     36.82 o 
   1   8   3     1084.72     1054.48     94.78 o 
   2   8   3     2476.69     2469.59    147.25 o 
   3   8   3       48.49       26.99     21.70 o 
   4   8   3      220.52      255.41     35.27 o 
   5   8   3       51.49       58.86     39.70 o 
   6   8   3      149.28      155.22     33.13 o 
   7   8   3     1093.04     1137.98     90.99 o 
   8   8   3       28.18       27.21     16.25 o 
   9   8   3        2.11       17.24     16.16 o 
  10   8   3       17.71        5.18     46.16 o 
 -10   9   3        5.54       24.30     29.14 o 
  -9   9   3       45.64       58.97     31.61 o 
  -8   9   3      433.69      476.65     72.73 o 
  -7   9   3        0.64      -11.64     15.71 o 
  -6   9   3       19.91       10.43     19.18 o 
  -5   9   3      236.76      242.62     38.52 o 
  -4   9   3      807.79      870.40     73.86 o 
  -3   9   3      621.87      637.39     80.85 o 
  -2   9   3       13.49       17.02     38.43 o 
  -1   9   3      205.80      224.37     45.81 o 
   0   9   3     1326.30     1328.19    113.69 o 
   1   9   3     1133.82     1115.06    107.89 o 
   2   9   3      319.42      397.10     63.88 o 
   3   9   3       23.72       49.72     34.29 o 
   4   9   3      463.37      525.23     58.34 o 
   5   9   3      431.34      490.05     49.60 o 
   6   9   3       21.32       34.52     22.26 o 
   7   9   3       39.07       31.70     20.77 o 
   8   9   3       30.57       -1.62     19.94 o 
   9   9   3      106.90      130.16     36.40 o 
  -9  10   3        0.65       60.79     48.23 o 
  -8  10   3       12.35       57.46     48.98 o 
  -7  10   3      184.22      104.02     36.13 o 
  -6  10   3       96.53      120.09     43.61 o 
  -5  10   3      168.29      142.12     34.06 o 
  -4  10   3       11.89        0.83     27.51 o 
  -3  10   3       23.54       45.84     38.81 o 
  -2  10   3       38.52      176.54    148.08 o 
  -1  10   3       72.54       77.51     28.46 o 
   0  10   3      243.02      296.23     60.04 o 
   1  10   3       76.51       66.13     25.20 o 
   2  10   3       21.92       30.51     22.27 o 
   3  10   3      149.28      119.71     34.39 o 
   4  10   3       10.55       31.07     23.76 o 
   5  10   3      110.81      121.53     30.43 o 
   6  10   3        0.38        7.08     26.54 o 
   7  10   3       38.69       13.52     22.90 o 
   8  10   3      106.13       90.05     33.13 o 
  -8  11   3       52.73       89.61     45.59 o 
  -7  11   3        2.16       36.18     34.66 o 
  -6  11   3        1.95       -7.19     24.49 o 
  -5  11   3      462.34      420.87     72.09 o 
  -4  11   3       13.32       28.64     54.63 o 
  -3  11   3       18.37       -7.16     16.66 o 
  -2  11   3      681.14      648.87     90.32 o 
  -1  11   3       52.61      131.92     88.92 o 
   0  11   3       88.41      119.44     39.96 o 
   1  11   3        8.34       24.26     30.90 o 
   2  11   3        0.25       27.34     77.24 o 
   3  11   3      241.66      188.98     52.00 o 
   4  11   3        9.97       31.07     33.88 o 
   5  11   3        7.52      -14.00     20.05 o 
   6  11   3       55.79       11.28     27.34 o 
   7  11   3        2.21       21.24     63.68 o 
  -6  12   3       44.96       54.92     29.00 o 
  -5  12   3        0.28      -29.39     29.39 o 
  -4  12   3       70.85       83.54     32.62 o 
  -3  12   3      284.31      306.51     66.83 o 
  -2  12   3      100.04       93.81     74.60 o 
  -1  12   3        1.36        8.95     20.60 o 
   0  12   3       61.92       84.94     37.29 o 
   1  12   3        4.88       47.91     30.73 o 
   2  12   3       75.23       42.95     28.24 o 
   3  12   3        0.52       32.06     34.00 o 
   4  12   3       18.89       47.54     24.22 o 
   5  12   3       10.09      -35.93     35.93 o 
   6  12   3       37.42       64.07     53.50 o 
  -4  13   3        0.23       13.75     22.33 o 
  -3  13   3        0.10       52.50     38.75 o 
  -2  13   3       37.09      -12.32     41.07 o 
  -1  13   3      198.20      139.47     46.63 o 
   0  13   3       79.14       94.66     43.61 o 
   1  13   3        1.40       61.05     39.58 o 
   2  13   3        3.94       -6.39     24.23 o 
   3  13   3       42.74       55.97     36.93 o 
 -13   0   4        0.25       -2.26     36.17 o 
 -12   0   4       45.78      -35.42     35.42 o 
 -11   0   4      426.28      442.35     94.20 o 
 -10   0   4      563.34      608.62     68.97 o 
  -9   0   4       57.79       61.44     21.60 o 
  -8   0   4     1308.76     1258.28     92.70 o 
  -7   0   4     2772.75     2869.36    108.71 o 
  -6   0   4      828.55      769.76     36.62 o 
  -5   0   4     2575.40     2655.21     74.13 o 
  -4   0   4      407.29      417.87     22.42 o 
  -3   0   4     9032.09     8732.91    101.57 o 
  -2   0   4    17027.17    17921.71    142.40 o 
  -1   0   4      880.22      859.27     18.94 o 
   0   0   4       93.20      113.68     15.01 o 
   1   0   4      596.78      614.12     18.11 o 
   2   0   4    17517.03    17235.57    123.32 o 
   3   0   4    14328.48    13570.21    125.58 o 
   4   0   4       21.12       26.98      9.34 o 
   6   0   4      836.62      750.84     49.06 o 
   7   0   4     1477.95     1376.00     71.84 o 
   8   0   4      141.28      153.82     42.20 o 
   9   0   4      881.15      776.36     75.58 o 
  10   0   4      694.48      682.94     75.70 o 
  11   0   4      116.85      192.91     65.56 o 
  12   0   4        3.55       13.56     25.62 o 
 -13   1   4       84.65       85.07     35.85 o 
 -12   1   4       15.60      -15.53     20.46 o 
 -11   1   4       84.35       59.11     23.54 o 
 -10   1   4      221.47      230.62     39.12 o 
  -9   1   4        3.74       49.57     24.91 o 
  -8   1   4      584.30      612.37     38.06 o 
  -7   1   4      422.64      445.24     23.03 o 
  -6   1   4     2788.17     2670.71     52.65 o 
  -5   1   4     5678.07     5590.17     73.74 o 
  -4   1   4       29.88       28.10      4.14 o 
  -2   1   4      648.43      666.18     25.82 o 
  -1   1   4      835.49     1243.75    328.02 o 
   0   1   4    26230.19    25460.11    166.59 o 
   1   1   4     3996.90     3884.55     45.91 o 
   2   1   4      164.88      163.66      9.31 o 
   3   1   4      892.82      947.40     24.45 o 
   4   1   4      542.90      563.03     27.78 o 
   5   1   4     5514.60     5191.92     91.95 o 
   6   1   4     2013.39     1978.82     61.81 o 
   7   1   4      705.26      681.61     39.46 o 
   8   1   4      534.76      563.94     38.27 o 
   9   1   4      181.48      187.37     23.20 o 
  10   1   4       51.81       35.90     14.92 o 
  11   1   4       42.38       60.24     20.99 o 
  12   1   4       47.35       40.20     24.92 o 
 -13   2   4        1.14        9.30     24.61 o 
 -12   2   4      100.50       92.56     29.92 o 
 -11   2   4        0.27       -0.96     17.37 o 
 -10   2   4       72.92       80.54     22.25 o 
  -9   2   4     2485.79     2357.49     91.38 o 
  -8   2   4      266.97      258.78     21.14 o 
  -7   2   4      525.82      518.05     27.27 o 
  -6   2   4     1797.29     1709.57     43.45 o 
  -5   2   4       99.36       81.69      8.68 o 
  -4   2   4     9786.76    10456.88    220.49 o 
  -3   2   4     1389.94     1286.50     50.89 o 
  -2   2   4      160.38      164.08     11.34 o 
  -1   2   4    10934.98    10912.28     95.65 o 
   0   2   4      471.39      537.87     26.66 o 
   1   2   4    17061.48    16980.50    151.57 o 
   2   2   4      210.46      200.40     13.54 o 
   3   2   4     1077.70     1053.44     32.31 o 
   4   2   4    15081.26    14937.50    147.08 o 
   5   2   4      469.17      441.31     27.92 o 
   6   2   4      292.70      293.87     24.80 o 
   7   2   4       25.96       32.59     10.39 o 
   8   2   4      368.28      362.28     27.08 o 
   9   2   4      690.07      696.88     43.01 o 
  10   2   4        1.02       -3.65     12.37 o 
  11   2   4       14.51       19.25     14.54 o 
  12   2   4       32.93       31.06     17.62 o 
 -12   3   4      149.60      124.26     34.18 o 
 -11   3   4      163.77      170.29     37.93 o 
 -10   3   4      128.51      131.19     29.05 o 
  -9   3   4       73.71       69.90     23.42 o 
  -8   3   4        2.08        3.49      6.62 o 
  -7   3   4     3204.81     3065.49     81.44 o 
  -6   3   4      730.92      700.73     25.81 o 
  -5   3   4      257.67      833.49    215.74 o 
  -4   3   4     5533.37     5492.43    125.88 o 
  -3   3   4     2999.23     3050.87     75.41 o 
  -2   3   4    10563.27    10681.95    123.67 o 
  -1   3   4     3472.65     3369.84     74.53 o 
   0   3   4       20.23       20.04      6.91 o 
   1   3   4     5703.06     5650.31     95.62 o 
   2   3   4     5942.14     5774.16     99.31 o 
   3   3   4     2774.33     2632.11     51.88 o 
   4   3   4      137.79      111.65     19.31 o 
   5   3   4      393.67      401.27     31.61 o 
   6   3   4     1467.00     1492.83     56.78 o 
   7   3   4     1186.39     1201.39     49.32 o 
   8   3   4       75.23      279.26     31.16 o 
   9   3   4        0.73      -14.25     14.25 o 
  10   3   4       16.78        9.19     12.74 o 
  11   3   4       34.60       47.44     18.02 o 
  12   3   4       40.16       57.54     20.27 o 
 -12   4   4        5.46       17.65     25.70 o 
 -11   4   4        1.02      -27.83     32.06 o 
 -10   4   4      221.73      253.67     51.32 o 
  -9   4   4       22.67       29.50     16.28 o 
  -8   4   4       41.78       39.61     14.31 o 
  -7   4   4      318.62      265.87     24.01 o 
  -6   4   4      210.58      184.32     21.46 o 
  -5   4   4     2022.17     1893.59     49.57 o 
  -4   4   4     4089.04     4781.78    304.18 o 
  -3   4   4     2468.99     2529.77     49.45 o 
  -2   4   4     3058.98     3021.87     59.89 o 
  -1   4   4     1488.04     1702.31     81.76 o 
   0   4   4        8.16        7.77     10.08 o 
   1   4   4        2.54       11.39      8.78 o 
   2   4   4     2891.73     2964.35     72.37 o 
   3   4   4      796.36      812.50     54.14 o 
   4   4   4       19.47       10.90      9.16 o 
   5   4   4      144.01      175.19     24.57 o 
   6   4   4        4.92        8.08      9.39 o 
   7   4   4      209.01      193.15     26.28 o 
   8   4   4        4.59        4.04     15.01 o 
   9   4   4       10.96       56.21     28.49 o 
  10   4   4      174.89      171.58     34.62 o 
  11   4   4        0.57        0.58     15.90 o 
  12   4   4        2.05      -23.41     25.13 o 
 -12   5   4       13.58       14.82     23.06 o 
 -11   5   4       90.10      132.08     42.81 o 
 -10   5   4      224.35      274.42     57.65 o 
  -9   5   4       49.16       30.72     11.91 o 
  -8   5   4      792.58      779.05     52.75 o 
  -7   5   4        1.46     1071.18    252.45 o 
  -6   5   4      295.46      250.56     21.63 o 
  -5   5   4     1813.79     1819.77     53.67 o 
  -4   5   4     2980.17     3091.96     67.79 o 
  -3   5   4     3772.57     3714.85     94.04 o 
  -2   5   4     1627.82     1648.74     52.44 o 
  -1   5   4      692.24     1457.43   1046.33 o 
   0   5   4    10547.79    10508.32    187.71 o 
   1   5   4      167.61      190.21     23.59 o 
   2   5   4     1678.13     1688.88     58.88 o 
   3   5   4     2094.85     2005.16     63.30 o 
   4   5   4        0.84       -0.95      5.87 o 
   5   5   4     3966.59     3951.69    108.04 o 
   6   5   4      133.45      516.38    178.38 o 
   7   5   4       90.53       66.01     16.86 o 
   8   5   4      361.01      387.72     41.57 o 
   9   5   4        2.19       -2.58     11.41 o 
  10   5   4      109.41       78.17     23.72 o 
  11   5   4       28.13       31.78     21.07 o 
 -11   6   4       44.84       33.51     27.13 o 
 -10   6   4        3.64       38.82     25.84 o 
  -9   6   4      100.62      119.76     28.07 o 
  -8   6   4      136.63      140.19     25.09 o 
  -7   6   4        9.66       14.07     16.22 o 
  -6   6   4     1751.91     1687.94     69.81 o 
  -5   6   4      111.40      119.69     17.06 o 
  -4   6   4        3.06        7.19      5.61 o 
  -3   6   4      105.88      122.11     21.54 o 
  -2   6   4       75.83      391.96    109.26 o 
  -1   6   4      287.64      288.82     28.69 o 
   0   6   4        1.49       -3.87     13.11 o 
   1   6   4      287.35      324.56     30.49 o 
   2   6   4       58.79       47.87     18.02 o 
   3   6   4       20.24       32.59      9.30 o 
   4   6   4       80.26       82.48     12.58 o 
   5   6   4       99.06      145.79     21.97 o 
   6   6   4       44.74       48.75     11.38 o 
   7   6   4       12.74       19.51     19.56 o 
   8   6   4       32.49       57.98     18.94 o 
   9   6   4       51.80       42.76     29.75 o 
  10   6   4        0.39       12.70     24.36 o 
  11   6   4        8.42      -11.59     23.72 o 
 -11   7   4       13.42      -15.25     48.23 o 
 -10   7   4       44.89       20.57     36.92 o 
  -9   7   4      123.83      112.69     27.46 o 
  -8   7   4      201.09      133.55     34.58 o 
  -7   7   4        0.24       61.27     84.40 o 
  -6   7   4      556.74      480.66     46.93 o 
  -5   7   4       44.23       50.56     26.21 o 
  -4   7   4      268.42      230.84     25.22 o 
  -3   7   4      287.78      281.53     32.87 o 
  -2   7   4      456.33      487.97     27.50 o 
  -1   7   4      190.14      233.80     30.88 o 
   0   7   4     4628.32     4756.22    119.11 o 
   1   7   4      101.77      115.27     31.87 o 
   2   7   4        1.01       -3.97     15.66 o 
   3   7   4      651.34      606.94     56.82 o 
   4   7   4       12.32       20.19     14.03 o 
   5   7   4      523.58      513.40     47.05 o 
   6   7   4       54.99      128.33     35.83 o 
   7   7   4       88.73      108.47     29.73 o 
   8   7   4      264.93      289.91     48.44 o 
   9   7   4        3.11       15.20     19.69 o 
  10   7   4       34.48       42.59     22.17 o 
 -10   8   4        0.33       19.14     21.32 o 
  -9   8   4       11.78       -8.48     16.66 o 
  -8   8   4      376.17      385.95     60.21 o 
  -7   8   4      449.06      488.44     66.91 o 
  -6   8   4      154.24      219.75     47.67 o 
  -5   8   4      347.48      282.97     33.29 o 
  -4   8   4       10.39       12.67     12.93 o 
  -3   8   4     1332.00     1381.02     72.10 o 
  -2   8   4     1385.45     1379.23     70.18 o 
  -1   8   4       98.79      113.01     21.53 o 
   0   8   4       35.32      314.31     48.37 o 
   1   8   4       53.41       39.49     59.16 o 
   2   8   4      753.08      790.13     88.62 o 
   3   8   4      767.35      820.50     72.41 o 
   4   8   4        0.85       12.63     21.43 o 
   5   8   4        5.94      -12.17     13.27 o 
   6   8   4      338.54      363.04     49.65 o 
   7   8   4        3.72       16.67     18.49 o 
   8   8   4       48.40      109.60     30.68 o 
   9   8   4       10.73        2.65     13.13 o 
  10   8   4       28.90       38.91     34.52 o 
 -10   9   4       14.90       80.69     35.81 o 
  -9   9   4       70.21       90.25     39.94 o 
  -8   9   4        3.06      -20.72     20.72 o 
  -7   9   4       81.25       71.05     31.32 o 
  -6   9   4     1265.76     1139.79    107.25 o 
  -5   9   4     1141.70     1339.40     75.30 o 
  -4   9   4       65.61       68.22     19.69 o 
  -3   9   4      239.13      212.55     49.02 o 
  -2   9   4       65.57       33.68     26.00 o 
  -1   9   4      744.47      644.29     79.90 o 
   0   9   4      409.29      443.66     67.67 o 
   1   9   4      472.85      465.16     66.74 o 
   2   9   4      515.75      509.85     72.95 o 
   3   9   4        0.37        3.61     17.02 o 
   4   9   4        3.21        3.52     31.33 o 
   5   9   4      154.28      124.98     34.51 o 
   6   9   4      115.45      102.77     36.70 o 
   7   9   4        2.64       20.77     18.06 o 
   8   9   4        3.08       24.16     18.99 o 
   9   9   4       58.46       59.49     21.61 o 
  -9  10   4      185.34      138.56     42.47 o 
  -8  10   4       78.76       90.22     34.42 o 
  -7  10   4       45.34       43.47     24.49 o 
  -6  10   4        7.24        0.25     26.75 o 
  -5  10   4       61.48       28.99     23.35 o 
  -4  10   4     1188.66     1183.14     91.62 o 
  -3  10   4      391.14      324.12     62.20 o 
  -2  10   4      299.34      279.60     57.89 o 
  -1  10   4     1052.41     1164.05    115.63 o 
   0  10   4       89.59       76.80     35.79 o 
   1  10   4      937.30      887.34    102.55 o 
   2  10   4       30.51       36.70     24.44 o 
   3  10   4      176.12      165.48     46.13 o 
   4  10   4      648.56      573.71     65.61 o 
   5  10   4      141.17      165.08     36.20 o 
   6  10   4       27.84       13.09     22.48 o 
   7  10   4        9.69       -6.08     19.98 o 
   8  10   4       16.70      -12.11     22.74 o 
  -7  11   4      253.80      234.87     65.94 o 
  -6  11   4       80.35       80.28     37.82 o 
  -5  11   4      390.20      373.33     66.80 o 
  -4  11   4       15.07       63.32     26.83 o 
  -3  11   4       58.90      105.70     36.92 o 
  -2  11   4      671.33      670.46     93.78 o 
  -1  11   4      724.69      636.88     90.28 o 
   0  11   4      229.69      239.17     73.47 o 
   1  11   4      365.66      409.25     74.06 o 
   2  11   4      123.35      111.09     43.66 o 
   3  11   4        1.82       23.31     25.11 o 
   4  11   4       39.53       98.50     32.90 o 
   5  11   4       91.78      126.40     43.67 o 
   6  11   4        8.47       25.14     30.90 o 
   7  11   4      217.33      193.91     52.14 o 
  -6  12   4       18.52       18.71     30.06 o 
  -5  12   4       72.20       87.35     65.94 o 
  -4  12   4      332.98      375.91     58.57 o 
  -3  12   4      234.63      228.14     57.28 o 
  -2  12   4      337.87      370.53     73.58 o 
  -1  12   4       14.51       44.70     35.21 o 
   0  12   4       17.71       59.96     34.98 o 
   1  12   4       31.80       24.32     44.46 o 
   2  12   4      253.66      276.65     66.55 o 
   3  12   4      310.56      286.07     64.01 o 
   4  12   4       24.99       48.73     21.31 o 
   5  12   4       40.83        7.77     73.10 o 
  -4  13   4        2.48      -11.46     21.39 o 
  -3  13   4       12.09        8.90     39.56 o 
  -2  13   4        5.99        3.62     23.64 o 
  -1  13   4       35.17       61.84     36.01 o 
   0  13   4      326.48      366.89     77.50 o 
   1  13   4      151.45      180.24     54.11 o 
   2  13   4        1.09       34.82     91.56 o 
   3  13   4        0.68        0.22     23.06 o 
 -13   1   5       50.14       38.16     44.08 o 
 -12   1   5        0.75        5.97     37.68 o 
 -11   1   5      193.16      216.26     32.53 o 
 -10   1   5       21.22       16.31     13.00 o 
  -9   1   5       77.59       78.77     15.42 o 
  -8   1   5     2749.70     2688.18     79.66 o 
  -7   1   5      705.96      661.93     28.01 o 
  -6   1   5     2479.55     2486.08     50.58 o 
  -5   1   5     2812.94     2778.32     47.75 o 
  -4   1   5      111.97      121.62     12.78 o 
  -3   1   5     8839.34     8740.38     97.70 o 
  -2   1   5     5860.12     5792.15     61.25 o 
  -1   1   5     2628.99     2713.77     37.58 o 
   0   1   5    13138.31    13157.39    126.43 o 
   1   1   5     1078.63     1094.34     26.42 o 
   2   1   5     7846.86     8794.55    499.07 o 
   3   1   5     4480.45     4653.67     58.29 o 
   4   1   5      700.67     1195.98    180.85 o 
   5   1   5     2676.07     2568.51     66.00 o 
   6   1   5       44.91       46.70     12.97 o 
   7   1   5     1612.78     1552.68     60.07 o 
   8   1   5       25.03       43.23     14.04 o 
   9   1   5       53.92       39.80     13.23 o 
  10   1   5       59.56      122.44     26.90 o 
  11   1   5        7.76        8.11     20.01 o 
  12   1   5        3.37       11.25     19.14 o 
 -13   2   5       19.79       34.94     28.18 o 
 -12   2   5        6.02       27.18     25.92 o 
 -11   2   5       93.27       78.63     33.81 o 
 -10   2   5       12.14        8.21     13.49 o 
  -9   2   5      655.70      729.20     53.03 o 
  -8   2   5       95.40      176.39     60.67 o 
  -7   2   5      116.78      134.44     13.27 o 
  -6   2   5     3305.17     3308.47     60.87 o 
  -5   2   5     5491.33     5436.33     73.04 o 
  -4   2   5      169.19      153.13     13.76 o 
  -3   2   5      590.55      622.31     37.75 o 
  -2   2   5     5153.96     5456.25     87.91 o 
  -1   2   5     7907.70     7648.07     88.10 o 
   0   2   5     4128.29     4113.45     62.36 o 
   1   2   5      175.84      194.68     23.69 o 
   2   2   5      614.24      580.17     23.29 o 
   3   2   5      389.69      366.08     17.18 o 
   4   2   5     4092.95     3977.61     53.97 o 
   5   2   5      381.21      343.58     23.18 o 
   6   2   5       53.08       54.63     10.38 o 
   7   2   5      423.20      495.55     51.69 o 
   8   2   5      163.02      113.32     16.53 o 
   9   2   5      150.80      147.35     19.34 o 
  10   2   5        9.40      -14.67     16.77 o 
  11   2   5        1.96        1.48     13.44 o 
  12   2   5       36.61       68.62     23.49 o 
 -12   3   5       33.36       24.81     18.54 o 
 -11   3   5        0.03       15.65     16.60 o 
 -10   3   5      235.70      213.38     36.13 o 
  -9   3   5      549.68      511.83     53.19 o 
  -8   3   5       39.87       47.95     14.35 o 
  -7   3   5      603.20      722.86     83.54 o 
  -6   3   5      604.06      526.46     25.82 o 
  -5   3   5     8119.44     8030.69    126.75 o 
  -4   3   5    10932.93    10816.58    156.25 o 
  -3   3   5      527.43      551.83     37.04 o 
  -2   3   5     5708.52     5827.88     78.66 o 
  -1   3   5     2959.89     3144.66     70.03 o 
   0   3   5     3534.09     3833.48     86.82 o 
   1   3   5     1108.15     1054.21     42.47 o 
   2   3   5      674.72      691.23     29.79 o 
   3   3   5     3835.79     3643.70     64.76 o 
   4   3   5     1227.22     1204.25     60.84 o 
   5   3   5      308.19      361.45     29.37 o 
   6   3   5       21.42       86.07     24.77 o 
   7   3   5       63.83       70.29     15.61 o 
   8   3   5       67.28       94.87     14.80 o 
   9   3   5      262.89      280.58     32.82 o 
  10   3   5        1.94        4.01     14.27 o 
  11   3   5        5.75       -7.14     15.05 o 
  12   3   5        0.26       49.54     35.46 o 
 -12   4   5      140.42      215.32     50.30 o 
 -11   4   5        7.18       -3.49     37.68 o 
 -10   4   5       93.77       70.22     30.78 o 
  -9   4   5      200.69      126.98     36.74 o 
  -8   4   5      508.40      586.87     42.99 o 
  -7   4   5     8915.23     8699.75    159.80 o 
  -6   4   5       38.54       72.93     47.16 o 
  -5   4   5      193.95      181.76     20.86 o 
  -4   4   5      904.03      933.33     48.02 o 
  -3   4   5      137.41      131.84     13.11 o 
  -2   4   5    12184.63    12519.92    178.94 o 
  -1   4   5       56.07       47.28     16.83 o 
   0   4   5     5008.21     5510.02    136.44 o 
   1   4   5    12992.24    13042.47    162.68 o 
   2   4   5      155.73      148.94     18.27 o 
   3   4   5     2857.54     2787.33     62.55 o 
   4   4   5        5.40       17.12      9.00 o 
   5   4   5      768.76     1133.32     74.32 o 
   6   4   5     2607.82     2549.84    113.73 o 
   7   4   5      164.72      192.27     26.19 o 
   8   4   5       40.87       64.28     17.35 o 
   9   4   5      194.98      229.42     38.09 o 
  10   4   5      147.20      128.01     25.77 o 
  11   4   5      108.70       90.00     22.69 o 
 -12   5   5        3.13       25.90     25.20 o 
 -11   5   5       71.87       66.35     30.56 o 
 -10   5   5      433.25      501.00     74.69 o 
  -9   5   5       23.06       44.10     26.55 o 
  -8   5   5      234.15      228.25     33.30 o 
  -7   5   5      573.53      604.14     44.92 o 
  -6   5   5      142.31      134.26     15.96 o 
  -5   5   5     2794.52     3414.73    234.17 o 
  -4   5   5      734.78      726.15     46.61 o 
  -3   5   5     3169.72     3234.21     72.86 o 
  -2   5   5     4258.40     4231.52     80.46 o 
  -1   5   5       20.17       27.31     15.43 o 
   0   5   5      383.81      361.70     35.53 o 
   1   5   5     3930.62     3977.08    120.66 o 
   2   5   5     2220.55     2362.83     75.60 o 
   3   5   5     1903.55     1822.69     65.32 o 
   4   5   5     3008.58     3149.70     83.27 o 
   5   5   5       34.33       31.39     13.09 o 
   6   5   5      214.65      203.84     26.60 o 
   7   5   5      325.24      303.63     34.60 o 
   8   5   5      216.69      224.60     31.97 o 
   9   5   5      212.81      226.12     32.31 o 
  10   5   5       38.39       16.33     18.44 o 
  11   5   5        0.02      -15.37     21.29 o 
 -11   6   5       54.05       95.90     36.66 o 
 -10   6   5      134.25      203.94     49.01 o 
  -9   6   5      439.40      459.67     52.37 o 
  -8   6   5      436.44      405.69     46.38 o 
  -7   6   5       12.62       17.57     11.08 o 
  -6   6   5      522.94      559.99     38.26 o 
  -5   6   5     4785.81     4470.53    132.59 o 
  -4   6   5     1009.48     1079.98     43.20 o 
  -3   6   5      651.22      633.79     33.12 o 
  -2   6   5       67.73       78.85     12.43 o 
  -1   6   5     6733.12     6744.30    201.04 o 
   0   6   5     3340.17     3039.70    140.92 o 
   1   6   5      189.70      220.61     27.03 o 
   2   6   5      670.13      631.29     55.01 o 
   3   6   5        9.95       84.41    112.66 o 
   4   6   5     1811.33     1839.08     64.28 o 
   5   6   5     1120.34     1218.06     67.06 o 
   6   6   5      136.71      158.00     25.16 o 
   7   6   5      449.33      463.55     54.26 o 
   8   6   5       81.76       88.84     20.01 o 
   9   6   5       24.50        9.40     14.83 o 
  10   6   5       60.84       92.97     31.81 o 
  11   6   5        2.45        0.00     21.31 o 
 -11   7   5       84.46      139.13     44.88 o 
 -10   7   5       19.05       22.19     19.91 o 
  -9   7   5      217.53      246.23     39.38 o 
  -8   7   5      370.47      420.52     60.72 o 
  -7   7   5      203.81      223.50     42.16 o 
  -6   7   5      640.51      616.84     54.43 o 
  -5   7   5      341.66      367.48     32.36 o 
  -4   7   5     1435.44     1470.71     64.64 o 
  -3   7   5     2761.97     2980.16    102.80 o 
  -2   7   5       37.51       34.96      9.83 o 
  -1   7   5      534.80      534.12     40.93 o 
   0   7   5      280.24      289.70     36.89 o 
   1   7   5     1042.20     1012.71     62.82 o 
   2   7   5     5044.58     4978.04    166.14 o 
   3   7   5      762.86      836.97     67.21 o 
   4   7   5        7.15        5.80     12.40 o 
   5   7   5      513.80      492.44     46.95 o 
   6   7   5       12.51       27.83     18.13 o 
   7   7   5      759.16      795.54     72.77 o 
   8   7   5      278.25      284.96     38.86 o 
   9   7   5        5.32        4.20     14.17 o 
  10   7   5      130.85      231.82     47.79 o 
 -10   8   5       14.12       31.35     23.00 o 
  -9   8   5       37.22       19.73     33.01 o 
  -8   8   5        1.44       -3.66     26.75 o 
  -7   8   5      549.02      520.06     73.47 o 
  -6   8   5       67.20       90.03     27.52 o 
  -5   8   5        5.16       20.82     15.23 o 
  -4   8   5        4.36       14.80     12.26 o 
  -3   8   5      115.69      151.05     25.70 o 
  -2   8   5     1610.20     1579.55     77.40 o 
  -1   8   5      513.65      558.59     45.37 o 
   0   8   5      361.24      404.62     44.00 o 
   1   8   5     1494.04     1520.05     82.59 o 
   2   8   5       86.73       76.27     20.06 o 
   3   8   5      314.67      370.21     48.12 o 
   4   8   5        5.97       -3.59     13.74 o 
   5   8   5     1157.34     1376.65    154.02 o 
   6   8   5      783.91      810.18     75.42 o 
   7   8   5       96.74       39.57     35.04 o 
   8   8   5       21.38       20.54     22.29 o 
   9   8   5        3.64      -20.12     20.12 o 
  -9   9   5       10.77      -18.50     31.27 o 
  -8   9   5       58.39       61.17     24.11 o 
  -7   9   5       33.36       45.16     30.15 o 
  -6   9   5      224.59      218.52     48.52 o 
  -5   9   5      475.89      516.32     48.41 o 
  -4   9   5      983.81      870.12     62.17 o 
  -3   9   5       16.25        9.39     15.63 o 
  -2   9   5      205.32      245.81     30.52 o 
  -1   9   5       97.46      114.12     26.70 o 
   0   9   5      540.57      509.50     72.09 o 
   1   9   5      528.12      493.13     73.92 o 
   2   9   5       31.24       23.66     23.83 o 
   3   9   5      707.72      732.80     85.19 o 
   4   9   5      230.16      285.60     38.37 o 
   5   9   5       20.92       35.17     21.32 o 
   6   9   5        2.18      -11.67     18.91 o 
   7   9   5       45.48       28.05     20.72 o 
   8   9   5       47.18       75.14     31.09 o 
   9   9   5       46.02       51.71     26.32 o 
  -8  10   5      109.75       38.56     53.50 o 
  -7  10   5       47.88       30.76     33.91 o 
  -6  10   5        0.11      -14.65     23.14 o 
  -5  10   5       16.60       27.50     15.26 o 
  -4  10   5       11.80       31.24     20.46 o 
  -3  10   5      113.93      122.08     38.90 o 
  -2  10   5       87.42      108.11    119.82 o 
  -1  10   5      265.88      209.89     52.86 o 
   0  10   5       57.83       46.74     39.94 o 
   1  10   5      107.40      109.79     40.66 o 
   2  10   5        7.79      -30.06     30.06 o 
   3  10   5      107.36       75.79     29.66 o 
   4  10   5      138.47      122.92     32.88 o 
   5  10   5        2.69       11.07     19.94 o 
   6  10   5        1.04        9.12     31.78 o 
   7  10   5        6.94       40.69     27.69 o 
   8  10   5       10.44       17.44     24.84 o 
  -7  11   5        7.60        0.11     47.47 o 
  -6  11   5      113.04       60.89     26.52 o 
  -5  11   5        0.01        8.90     23.05 o 
  -4  11   5        3.30       24.96     22.71 o 
  -3  11   5        8.89       42.59     31.43 o 
  -2  11   5        3.71      -17.80     55.39 o 
  -1  11   5      142.33      157.73     45.82 o 
   0  11   5        2.41        9.58     22.99 o 
   1  11   5       10.73      100.31     42.37 o 
   2  11   5       43.10       23.06     40.69 o 
   3  11   5       61.82       59.72     36.89 o 
   4  11   5        2.63      -18.58     25.46 o 
   5  11   5       33.01       27.18     71.21 o 
   6  11   5       87.58       49.05     31.21 o 
   7  11   5       61.45       63.49     24.05 o 
  -6  12   5        9.03       21.85     39.56 o 
  -5  12   5       47.02       78.49     35.41 o 
  -4  12   5        3.05        4.71     20.55 o 
  -3  12   5       62.07      112.79     48.44 o 
  -2  12   5       14.21       26.12     26.39 o 
  -1  12   5        2.05       -2.87     41.45 o 
   0  12   5        0.15       24.93     27.59 o 
   1  12   5       72.97       85.14     35.59 o 
   2  12   5       70.15      127.67     46.65 o 
   3  12   5        1.48       12.64     20.46 o 
   4  12   5        1.93       10.73     20.54 o 
   5  12   5        0.20       68.14     39.58 o 
  -3  13   5        1.56       46.27     62.17 o 
  -2  13   5        2.62       29.87     63.68 o 
  -1  13   5        5.27      -12.55     25.61 o 
   0  13   5       17.79      -27.88     27.88 o 
   1  13   5        0.63       68.28     38.85 o 
   2  13   5        0.69        3.07     26.43 o 
 -13   0   6        6.58      -29.39     29.39 o 
 -12   0   6      356.96      421.25    103.99 o 
 -11   0   6       94.06       84.40     48.98 o 
 -10   0   6      104.05       69.41     28.71 o 
  -9   0   6      190.85      168.29     38.43 o 
  -8   0   6     2216.23     2232.61     90.77 o 
  -7   0   6     6053.67     5857.84    103.22 o 
  -5   0   6        8.90       -8.22      8.22 o 
  -4   0   6    20086.93    19493.91    249.60 o 
  -3   0   6     2406.98     2339.40     64.70 o 
  -2   0   6     2419.20     2305.59     38.97 o 
  -1   0   6      150.17      151.50     12.25 o 
   0   0   6       18.24       26.77     10.08 o 
   1   0   6    17766.46    17906.93    279.61 o 
   2   0   6    24704.42    25413.69    192.70 o 
   3   0   6       47.80       46.24      8.94 o 
   4   0   6     4670.81     4632.34     88.40 o 
   5   0   6       74.32       64.52     14.29 o 
   6   0   6     2613.97     2387.14    123.21 o 
   7   0   6       97.15      199.29     35.69 o 
   8   0   6      273.02      249.45     48.16 o 
   9   0   6      743.36      757.31     77.71 o 
  10   0   6      102.72       74.43     25.96 o 
  11   0   6       41.41       19.57     38.81 o 
  12   0   6        2.76       13.56     33.91 o 
 -13   1   6       34.19       55.80     34.13 o 
 -12   1   6       14.34      -11.15     19.06 o 
 -11   1   6       18.98       37.04     17.84 o 
 -10   1   6      119.27      120.74     19.25 o 
  -9   1   6      973.86     1022.47     55.89 o 
  -8   1   6        6.70        8.19      8.12 o 
  -7   1   6     2483.23     2541.86     63.98 o 
  -6   1   6      994.99     1007.92     31.02 o 
  -5   1   6      194.47      235.59     18.35 o 
  -4   1   6     3287.02     3378.55     68.46 o 
  -3   1   6      813.77      935.73     30.07 o 
  -2   1   6    10653.24    10332.37     84.15 o 
  -1   1   6    10852.81    10666.88    126.04 o 
   0   1   6      676.37      674.10     26.03 o 
   1   1   6      279.17      288.46     15.08 o 
   2   1   6      593.54      637.20     22.83 o 
   3   1   6      523.44      434.93     18.68 o 
   4   1   6     4998.31     4789.32     66.76 o 
   5   1   6     1293.35     1205.23     46.45 o 
   6   1   6      149.58      283.05     80.98 o 
   7   1   6     2039.03     1976.21     69.42 o 
   8   1   6      143.67      199.80     24.48 o 
   9   1   6       55.32       43.64     16.89 o 
  10   1   6       91.29       79.24     19.62 o 
  11   1   6       33.55       36.88     20.56 o 
  12   1   6       36.26       44.19     25.00 o 
 -12   2   6        2.01        8.42     19.15 o 
 -11   2   6       29.70       38.17     17.95 o 
 -10   2   6     1260.72     1254.52     88.72 o 
  -9   2   6        7.15        9.98     12.55 o 
  -8   2   6       38.94      385.61    129.66 o 
  -7   2   6      231.17      199.87     18.10 o 
  -6   2   6     1161.51     1095.88     35.21 o 
  -5   2   6     5882.66     5584.91     92.09 o 
  -4   2   6       12.93       12.23      8.61 o 
  -3   2   6       96.09       68.73     13.75 o 
  -2   2   6     5837.73     5948.90     74.49 o 
  -1   2   6     4663.89     4753.79     61.49 o 
   0   2   6     8371.27     8424.13     94.64 o 
   1   2   6        2.18       11.38      4.46 o 
   2   2   6     3167.70     2987.13     56.11 o 
   3   2   6     3168.06     2945.76    103.99 o 
   4   2   6       98.88       92.54      9.20 o 
   5   2   6      404.93      401.81     26.36 o 
   6   2   6      397.14      374.66     26.52 o 
   7   2   6     2030.19     1922.60     64.84 o 
   8   2   6     1267.77     1248.73     55.58 o 
   9   2   6        2.41       24.76     14.10 o 
  10   2   6       26.72       24.74     12.54 o 
  11   2   6       13.08       24.89     16.34 o 
  12   2   6        9.34       -8.91     25.71 o 
 -12   3   6       26.47       31.60     24.84 o 
 -11   3   6       70.64       67.56     37.72 o 
 -10   3   6       15.05       63.26     24.53 o 
  -9   3   6        0.14       46.54     23.44 o 
  -8   3   6     1592.57     1650.92     57.42 o 
  -7   3   6      544.54      507.97     30.21 o 
  -6   3   6     1472.89     1545.51     54.63 o 
  -5   3   6     3602.76     3648.34     86.13 o 
  -4   3   6      178.97      178.64     22.46 o 
  -3   3   6    15518.57    16078.34    375.53 o 
  -2   3   6     3791.22     3642.75     72.87 o 
  -1   3   6       95.96       89.07     13.35 o 
   0   3   6     4942.08     4793.31     83.29 o 
   1   3   6     3315.90     3272.11     63.29 o 
   2   3   6     5354.74     5250.12     80.22 o 
   3   3   6     2936.72     3036.47     59.92 o 
   4   3   6       46.42      208.85     15.35 o 
   5   3   6     2849.56     2768.16     77.72 o 
   6   3   6      907.84      898.08     48.13 o 
   7   3   6      425.37      418.14     34.35 o 
   8   3   6       18.90       28.37     11.00 o 
   9   3   6       41.42       46.57     13.50 o 
  10   3   6      105.32      100.23     23.61 o 
  11   3   6       14.20       36.69     18.97 o 
 -12   4   6       43.92       11.30     38.06 o 
 -11   4   6      184.14      226.08     53.85 o 
 -10   4   6       30.50       50.32     22.47 o 
  -9   4   6       16.88        7.71     21.58 o 
  -8   4   6       37.90      108.36     58.19 o 
  -7   4   6       67.25       78.40     14.88 o 
  -6   4   6      930.09      904.87     42.87 o 
  -5   4   6      129.28      157.76     21.84 o 
  -4   4   6      647.56      593.24     40.41 o 
  -3   4   6     2130.67     2223.34     60.37 o 
  -2   4   6       39.50       46.71      9.31 o 
  -1   4   6      371.45      393.24     29.56 o 
   0   4   6      140.31      135.39     17.47 o 
   1   4   6     1902.81     1955.29     65.61 o 
   2   4   6      400.30      419.83     27.16 o 
   4   4   6      387.95      341.51     20.68 o 
   5   4   6      161.68      165.69     24.11 o 
   6   4   6      233.58      260.14     39.47 o 
   7   4   6       41.90       53.17     15.53 o 
   8   4   6      191.80      230.97     30.88 o 
   9   4   6       14.10       41.29     18.06 o 
  10   4   6       10.66        9.58     13.58 o 
  11   4   6        1.59        5.38     12.74 o 
 -12   5   6        4.24        0.45     67.07 o 
 -11   5   6       20.94       33.68     24.88 o 
 -10   5   6       97.97      108.14     39.43 o 
  -9   5   6      284.40      288.41     40.96 o 
  -8   5   6        8.49       29.08     17.74 o 
  -7   5   6      819.29      849.07     43.86 o 
  -6   5   6     3132.58     2994.86     89.39 o 
  -5   5   6      612.45      679.97     44.89 o 
  -4   5   6     1040.87      990.64     53.25 o 
  -3   5   6      907.76      952.15     38.83 o 
  -2   5   6       15.37       20.85     10.73 o 
  -1   5   6     4942.65     5002.53    120.40 o 
   0   5   6     1303.25     1306.36     69.92 o 
   1   5   6      708.03      703.84     43.09 o 
   2   5   6     1303.87     1257.07     57.71 o 
   3   5   6      875.37      813.28     35.22 o 
   4   5   6      736.52      724.50     54.45 o 
   5   5   6      794.15      804.12     58.92 o 
   6   5   6        0.53       14.66     12.43 o 
   7   5   6       46.20       57.00     13.99 o 
   8   5   6       32.23       31.33     11.95 o 
   9   5   6      156.46      161.96     31.54 o 
  10   5   6        0.41        3.39     25.02 o 
  11   5   6       13.46      -11.24     21.43 o 
 -11   6   6       11.78      -22.15     29.39 o 
 -10   6   6       33.98       96.23     36.93 o 
  -9   6   6      102.78      114.59     26.92 o 
  -8   6   6       19.68       25.07     16.57 o 
  -7   6   6        4.30        3.34     10.16 o 
  -6   6   6      295.80      307.33     29.90 o 
  -5   6   6        9.96        6.09      7.73 o 
  -4   6   6      163.68      194.75     24.75 o 
  -3   6   6       10.76        7.92      5.59 o 
  -2   6   6      493.65      530.61     32.04 o 
  -1   6   6       49.47       36.71     24.49 o 
   0   6   6       27.75       38.62     13.84 o 
   1   6   6      201.66      179.11     32.05 o 
   2   6   6        0.62        2.31     11.62 o 
   3   6   6       42.70       28.36     10.80 o 
   4   6   6      402.36      457.00     35.98 o 
   5   6   6       14.01       39.70     13.70 o 
   6   6   6      227.50      253.04     32.02 o 
   7   6   6        3.84       24.17     48.23 o 
   8   6   6       59.31       67.41     19.68 o 
   9   6   6        3.49       34.09     17.35 o 
  10   6   6       13.96       50.05     24.91 o 
 -11   7   6       69.06       83.77     37.34 o 
 -10   7   6        8.75       -8.63     21.91 o 
  -9   7   6       82.18       76.04     49.75 o 
  -8   7   6        8.09        8.95     16.95 o 
  -7   7   6      532.83      775.47    143.93 o 
  -6   7   6      780.81      686.86     52.81 o 
  -5   7   6      216.80      435.41     66.22 o 
  -4   7   6      428.02      576.15     85.80 o 
  -3   7   6      365.73      431.82     30.90 o 
  -2   7   6       10.45       35.26     14.90 o 
  -1   7   6      562.93      672.67    169.93 o 
   0   7   6        3.59       -1.99     18.02 o 
   1   7   6       75.88       41.69     29.96 o 
   2   7   6      536.43      729.79     83.03 o 
   3   7   6      223.99      217.78     37.28 o 
   4   7   6       49.50       61.44     17.79 o 
   5   7   6      132.47      138.51     23.75 o 
   6   7   6        9.97       23.49     27.50 o 
   7   7   6      223.40      253.01     42.96 o 
   8   7   6       38.65       10.28     15.33 o 
   9   7   6        4.62       32.03     19.53 o 
  10   7   6        0.30       13.05     20.25 o 
 -10   8   6        4.54       15.74     27.03 o 
  -9   8   6      144.17      102.11     27.15 o 
  -8   8   6       54.41       -1.88     22.91 o 
  -7   8   6      104.43      112.22     33.99 o 
  -6   8   6        6.49       -5.24     12.80 o 
  -5   8   6       64.03       60.25     16.38 o 
  -4   8   6      910.89     1036.48     58.65 o 
  -3   8   6      522.02      499.83     47.06 o 
  -2   8   6        2.84       13.77     15.40 o 
  -1   8   6      307.66      307.83     35.10 o 
   0   8   6      171.04      150.55     24.21 o 
   1   8   6     1005.87     1077.03     82.13 o 
   2   8   6      443.96      455.23     55.52 o 
   3   8   6       18.38       18.06     19.51 o 
   4   8   6      405.40      379.39     42.21 o 
   5   8   6       15.36        8.98     15.21 o 
   6   8   6       75.75       61.36     30.90 o 
   7   8   6       42.21       40.78     34.26 o 
   8   8   6        2.52        7.98     17.70 o 
   9   8   6       20.42       47.22     22.12 o 
  -9   9   6        0.58       30.21     24.53 o 
  -8   9   6       66.69       26.03     18.50 o 
  -7   9   6      463.64      465.34     71.13 o 
  -6   9   6        2.37      -18.87     18.87 o 
  -5   9   6      206.94      222.80     32.09 o 
  -4   9   6       13.83       19.11     14.71 o 
  -3   9   6      111.22      112.09     29.44 o 
  -2   9   6      747.81      777.24     58.86 o 
  -1   9   6      856.63      957.78     64.39 o 
   0   9   6      420.77      436.08     69.50 o 
   1   9   6       37.40       58.59     30.61 o 
   2   9   6        2.91        9.13     24.21 o 
   3   9   6       31.84       23.07     31.51 o 
   4   9   6      209.36      207.92     33.73 o 
   5   9   6      440.32      426.54     51.12 o 
   6   9   6        2.57      -18.77     18.77 o 
   7   9   6        0.59       15.28     19.33 o 
   8   9   6       13.15       21.69     25.34 o 
  -8  10   6       46.42       45.43     31.67 o 
  -7  10   6      139.81      108.45     31.61 o 
  -6  10   6      374.85      427.84     67.39 o 
  -5  10   6      578.68      575.47     55.48 o 
  -4  10   6      188.41      165.78     30.90 o 
  -3  10   6      186.18      261.44     42.73 o 
  -2  10   6      457.99      638.04    222.30 o 
  -1  10   6      137.12      131.33     41.82 o 
   0  10   6      458.90      447.19     76.23 o 
   1  10   6       62.51       52.49     30.39 o 
   2  10   6      256.85      235.53     55.13 o 
   3  10   6      341.74      420.06    107.38 o 
   4  10   6        7.07       15.15     17.07 o 
   5  10   6       83.71       70.74     22.25 o 
   6  10   6        2.54      -18.34     18.34 o 
   7  10   6       97.55       20.53     25.21 o 
  -7  11   6       53.17       21.31     19.44 o 
  -6  11   6       79.92       85.35     40.55 o 
  -5  11   6      235.55      288.56     60.47 o 
  -4  11   6        8.28      -27.69     27.69 o 
  -3  11   6      206.18      225.55     57.37 o 
  -2  11   6      258.14      186.89     49.43 o 
  -1  11   6      271.58      281.12     61.17 o 
   0  11   6      289.08      315.81     61.38 o 
   1  11   6       88.92      138.50     44.67 o 
   2  11   6       65.58       88.98    117.93 o 
   3  11   6      118.13      125.85     44.30 o 
   4  11   6       75.40       86.85     28.07 o 
   5  11   6      134.40      125.44     82.52 o 
   6  11   6      165.04      118.84     51.38 o 
  -5  12   6       11.67       18.39     19.00 o 
  -4  12   6      535.15      525.17     69.74 o 
  -3  12   6      251.31      275.06     63.14 o 
  -2  12   6        4.32       25.92     39.19 o 
  -1  12   6       18.51       23.07     33.16 o 
   0  12   6       83.78      156.67     51.12 o 
   1  12   6      416.00      410.66     83.58 o 
   2  12   6      221.01      193.02    110.40 o 
   3  12   6       61.65       18.46     28.77 o 
   4  12   6       29.30       39.08     31.10 o 
  -3  13   6       50.99       18.19     63.68 o 
  -2  13   6      119.50      207.40     60.23 o 
  -1  13   6      130.55      108.49     58.78 o 
   0  13   6       26.22       38.25     55.01 o 
   1  13   6       21.00       35.34     28.40 o 
   2  13   6        0.43       25.87     26.29 o 
 -12   1   7       42.09       43.61     38.81 o 
 -11   1   7       77.58      102.43     29.39 o 
 -10   1   7        0.16       -6.38     10.43 o 
  -9   1   7      310.40      434.77     48.30 o 
  -8   1   7       49.52       36.45     11.63 o 
  -7   1   7     1019.64     1147.07     41.89 o 
  -6   1   7     1605.55     1629.65     47.31 o 
  -5   1   7      715.17      699.67     31.73 o 
  -4   1   7    15766.73    16033.18    142.47 o 
  -3   1   7     2839.91     2746.39     53.76 o 
  -2   1   7     1282.85     1381.44     31.76 o 
  -1   1   7     7002.07     6811.38     57.05 o 
   0   1   7     3390.76     3457.38     68.12 o 
   1   1   7     5569.34     5479.32     72.80 o 
   2   1   7      565.88      469.73     20.42 o 
   3   1   7      170.32      189.09     13.12 o 
   4   1   7     1673.55     1721.35     41.70 o 
   5   1   7      287.23      267.98     17.64 o 
   6   1   7      764.22      688.51     39.07 o 
   7   1   7       10.93       32.83      8.71 o 
   8   1   7       32.97       40.58     12.14 o 
   9   1   7       57.22       59.67     17.84 o 
  10   1   7       18.81       53.17     15.52 o 
  11   1   7        7.51       44.68     18.93 o 
 -12   2   7       87.43       83.07     23.68 o 
 -11   2   7       46.24       65.20     20.83 o 
 -10   2   7       34.64       56.54     29.90 o 
  -9   2   7      953.41      936.79     52.31 o 
  -8   2   7       33.62       41.15     10.22 o 
  -7   2   7     1490.14     1550.76     52.93 o 
  -6   2   7      134.59      207.36     36.00 o 
  -5   2   7      703.18      742.39     37.13 o 
  -4   2   7        1.15        0.96     11.45 o 
  -3   2   7       71.24       91.10     21.32 o 
  -2   2   7     8128.73     8347.46    113.37 o 
  -1   2   7      871.04      871.00     26.46 o 
   0   2   7      585.28      571.65     26.23 o 
   1   2   7        9.68       25.28     11.34 o 
   2   2   7      252.54      278.33     18.70 o 
   3   2   7     2948.41     2806.32     54.22 o 
   4   2   7      308.49      313.37     18.84 o 
   5   2   7      123.54      124.75     11.72 o 
   6   2   7      128.20      163.58     20.56 o 
   7   2   7      487.44      483.23     32.77 o 
   8   2   7      500.86      486.27     35.43 o 
   9   2   7       21.22       30.80     10.93 o 
  10   2   7        0.82       12.93     11.74 o 
  11   2   7       44.47       40.24     17.70 o 
 -12   3   7       35.11       71.94     26.70 o 
 -11   3   7      283.54      213.81     40.19 o 
 -10   3   7      483.71      480.83     53.92 o 
  -9   3   7       38.91       48.88     12.39 o 
  -8   3   7      442.77      408.34     28.81 o 
  -7   3   7        1.67       -2.80      6.93 o 
  -6   3   7     1649.69     1603.84     56.80 o 
  -5   3   7      444.22      531.44     35.00 o 
  -4   3   7      328.11      359.03     33.43 o 
  -3   3   7     2216.28     2166.48     77.85 o 
  -2   3   7     1284.42     1457.01     44.74 o 
  -1   3   7     4528.11     4526.85     93.38 o 
   0   3   7      903.15      900.19     35.08 o 
   1   3   7       16.11       36.39      9.04 o 
   2   3   7    10871.36    12013.81    126.45 o 
   3   3   7        2.92        8.42      5.83 o 
   4   3   7      385.37      378.90     21.98 o 
   5   3   7       55.99       57.40     12.09 o 
   6   3   7      835.62      816.50     47.80 o 
   7   3   7      857.19      908.41     51.45 o 
   8   3   7       34.71       79.19     19.79 o 
   9   3   7        0.60       21.64     15.92 o 
  10   3   7       25.82       61.57     19.74 o 
  11   3   7       18.57       11.97     24.80 o 
 -12   4   7       27.69       -2.22     22.11 o 
 -11   4   7       91.85       73.62     87.04 o 
 -10   4   7      150.10      121.99     34.66 o 
  -9   4   7      639.21      660.79     66.74 o 
  -8   4   7     1033.10     1047.92     51.18 o 
  -7   4   7     1156.50     1065.10     49.41 o 
  -6   4   7      493.23      495.76     32.89 o 
  -5   4   7     3005.15     3005.65     96.02 o 
  -4   4   7     4161.52     4289.52    122.59 o 
  -3   4   7     4418.07     4270.39     86.42 o 
  -2   4   7       54.42       58.84     10.17 o 
  -1   4   7     2606.25     2545.06     74.80 o 
   0   4   7     5466.18     5573.44    140.77 o 
   1   4   7     1230.44     1247.37     43.31 o 
   2   4   7     1066.65     1029.82     36.82 o 
   3   4   7        1.79      281.18    204.48 o 
   4   4   7     1780.42     1668.39     57.35 o 
   5   4   7     2860.40     2854.97    112.56 o 
   6   4   7      806.89      775.34     52.14 o 
   7   4   7        5.83       34.05     25.30 o 
   8   4   7        3.88       27.24     17.73 o 
   9   4   7      163.89      168.65     31.44 o 
  10   4   7      255.93      259.92     38.50 o 
  11   4   7        0.45       29.53     17.57 o 
 -12   5   7      140.59      163.15     48.04 o 
 -11   5   7       36.69      122.59     42.24 o 
 -10   5   7       81.27       60.25     31.70 o 
  -9   5   7       28.11       18.16     14.72 o 
  -8   5   7       23.12       41.35     13.22 o 
  -7   5   7      678.96      747.45     46.63 o 
  -6   5   7     2739.16     2807.26     87.80 o 
  -5   5   7     1084.32     1060.16     60.26 o 
  -4   5   7      953.54      944.22     53.70 o 
  -3   5   7      450.06      484.74     35.44 o 
  -2   5   7       18.93       28.39      8.47 o 
  -1   5   7      999.05      995.25     56.66 o 
   0   5   7     4523.19     5159.51    324.24 o 
   1   5   7     1245.26     1202.01     51.41 o 
   2   5   7     1071.02     1045.06     46.40 o 
   3   5   7      832.93      779.10     35.76 o 
   4   5   7        1.21       17.79     12.94 o 
   5   5   7     1096.23     1094.10     70.64 o 
   6   5   7       15.66       16.44     18.26 o 
   7   5   7      261.27      276.48     41.04 o 
   8   5   7      533.30      526.07     44.81 o 
   9   5   7       13.96       11.60     13.46 o 
  10   5   7        0.79       -0.76     13.28 o 
 -11   6   7        2.92       15.34     27.44 o 
 -10   6   7      505.81      516.60     76.64 o 
  -9   6   7      157.06      148.39     29.24 o 
  -8   6   7       71.62       43.59     20.45 o 
  -7   6   7      640.67      730.11     54.95 o 
  -6   6   7      110.85      106.03     19.30 o 
  -5   6   7      908.02      831.45     55.49 o 
  -4   6   7      105.02       89.01     25.02 o 
  -3   6   7      327.95      378.41     23.83 o 
  -2   6   7     7724.16     7703.87    129.74 o 
  -1   6   7     2291.15     2216.49     89.02 o 
   0   6   7      455.23      453.97     43.55 o 
   1   6   7      830.86      866.57     63.54 o 
   2   6   7       92.74       76.13     12.44 o 
   3   6   7     5192.72     5115.13     96.55 o 
   4   6   7      578.88      615.21     44.42 o 
   5   6   7      675.50     1040.87    115.76 o 
   6   6   7      949.95      905.64     68.95 o 
   7   6   7        1.86        5.94     12.28 o 
   8   6   7      226.60      274.45     38.71 o 
   9   6   7        0.30      -19.32     23.06 o 
  10   6   7       14.22       37.32     20.45 o 
 -11   7   7       11.03       25.45     44.84 o 
 -10   7   7      182.16      247.18     55.15 o 
  -9   7   7       11.17      101.84     51.66 o 
  -8   7   7      871.01      918.44     90.05 o 
  -7   7   7       75.50       81.60     21.57 o 
  -6   7   7       61.95       49.17     25.94 o 
  -5   7   7     2147.18     2235.13     84.68 o 
  -4   7   7     1151.08     1207.56     76.19 o 
  -3   7   7      170.31      187.77     23.06 o 
  -2   7   7      327.39      306.39     25.16 o 
  -1   7   7      159.58      284.81     58.40 o 
   0   7   7     1731.23     1805.75    119.55 o 
   1   7   7     2991.66     3041.77    127.58 o 
   2   7   7      112.84      146.42     30.92 o 
   3   7   7       14.15       -3.26     10.42 o 
   4   7   7      840.38      897.46     71.64 o 
   5   7   7      126.98      146.10     27.52 o 
   6   7   7      328.61      408.14     56.05 o 
   7   7   7       53.98       99.57     33.24 o 
   8   7   7       39.35       43.21     26.68 o 
   9   7   7       51.05       57.64     20.31 o 
 -10   8   7        5.37       65.51     35.54 o 
  -9   8   7       48.54       70.54     25.31 o 
  -8   8   7      582.71      530.47     74.77 o 
  -7   8   7       48.18       62.19     24.89 o 
  -6   8   7       45.16       37.23     20.47 o 
  -5   8   7        0.73        0.33     11.94 o 
  -4   8   7      663.99      733.30     50.66 o 
  -3   8   7     1545.55     1455.64     81.09 o 
  -2   8   7       77.01       79.76     14.42 o 
  -1   8   7      552.79      581.34     49.53 o 
   0   8   7      457.70      393.98     50.26 o 
   1   8   7      270.00      279.16     45.80 o 
   2   8   7      274.95      315.56     46.36 o 
   3   8   7       27.47       38.69     23.51 o 
   4   8   7      385.50      416.02     44.91 o 
   5   8   7        7.06      -14.07     17.28 o 
   6   8   7        0.36       -6.05     18.88 o 
   7   8   7       49.00       56.73     26.86 o 
   8   8   7        2.39       37.04     18.49 o 
   9   8   7       64.75       18.51     15.08 o 
  -9   9   7      132.06       91.12     31.14 o 
  -8   9   7        7.53       42.58     29.31 o 
  -7   9   7       25.45       19.47     18.38 o 
  -6   9   7      675.87      679.82     82.46 o 
  -5   9   7        4.37       13.67     13.46 o 
  -4   9   7       40.12       49.42     18.11 o 
  -3   9   7      132.54      199.81     31.91 o 
  -2   9   7        1.60        6.89     14.79 o 
  -1   9   7      824.79      803.65     60.01 o 
   0   9   7       68.28      101.58     29.80 o 
   1   9   7       18.93       33.36     29.78 o 
   2   9   7      696.32      989.28    169.18 o 
   3   9   7       96.42       81.31     23.53 o 
   4   9   7      230.12      216.29     33.77 o 
   5   9   7       65.29       53.69     17.64 o 
   6   9   7       27.56       -8.36     21.69 o 
   7   9   7      136.52      177.53     37.42 o 
   8   9   7        1.97        5.65     21.77 o 
  -8  10   7        0.03       19.55     23.06 o 
  -7  10   7        8.84       24.69     24.97 o 
  -6  10   7       52.00       70.62     30.75 o 
  -5  10   7      261.28      250.33     37.05 o 
  -4  10   7      295.47      344.61     37.91 o 
  -3  10   7       48.39       69.59     19.31 o 
  -2  10   7       74.33       61.38     26.70 o 
  -1  10   7        6.50        9.90     23.60 o 
   0  10   7       74.30       21.92     33.91 o 
   1  10   7       48.99        9.18     38.81 o 
   2  10   7      129.25      206.15     56.12 o 
   3  10   7       29.01      124.37     46.03 o 
   4  10   7      115.27       57.50     23.70 o 
   5  10   7       46.84       76.87     23.71 o 
   6  10   7        0.93      -14.90     24.02 o 
   7  10   7       29.02        5.44     17.91 o 
  -7  11   7      123.14      114.13     41.23 o 
  -6  11   7        1.40      -23.16     27.79 o 
  -5  11   7       22.20       11.72     17.42 o 
  -4  11   7       42.38       52.57     26.27 o 
  -3  11   7      107.92      135.77     50.01 o 
  -2  11   7       27.83        3.82     59.16 o 
  -1  11   7       16.71       64.15     30.10 o 
   0  11   7      196.15      241.78     70.08 o 
   1  11   7       48.16       65.81     27.16 o 
   2  11   7       68.52       37.45     49.74 o 
   3  11   7        8.52        0.44     25.31 o 
   4  11   7       18.09        6.88     21.46 o 
   5  11   7       43.95       45.25     55.01 o 
   6  11   7        1.14       30.15     46.53 o 
  -5  12   7       15.76       -4.50     23.72 o 
  -4  12   7       10.47       12.69     19.69 o 
  -3  12   7        0.81      -32.60     32.60 o 
  -2  12   7        7.87       35.15     54.63 o 
  -1  12   7       10.19       56.60     31.14 o 
   0  12   7       43.39       -0.39     60.66 o 
   1  12   7       24.29       -0.20     24.77 o 
   2  12   7       13.75       14.69     30.52 o 
   3  12   7       10.93       15.45     26.11 o 
   4  12   7        2.42       10.48     16.59 o 
  -1  13   7       15.85      -32.17     32.17 o 
   0  13   7        7.82      -28.44     32.39 o 
 -12   0   8      126.30      163.52     64.81 o 
 -11   0   8       24.04       39.56     24.51 o 
 -10   0   8      417.11      483.09     58.12 o 
  -9   0   8       32.94       34.80     18.80 o 
  -8   0   8     1925.11     1909.89    101.42 o 
  -7   0   8      275.44      268.58     36.08 o 
  -6   0   8      378.20      405.85     37.64 o 
  -5   0   8     4069.10     3803.31    106.80 o 
  -4   0   8       24.95       49.36     21.85 o 
  -3   0   8     5011.65     4977.77    126.10 o 
  -2   0   8      626.78      589.55     25.70 o 
  -1   0   8     1047.55      970.76     45.97 o 
   0   0   8    14790.26    12578.36    448.00 o 
   1   0   8     1909.26     2173.20    148.08 o 
   2   0   8        2.14        0.17      2.90 o 
   3   0   8     2648.42     3325.47     84.44 o 
   4   0   8        8.83       13.89      8.61 o 
   5   0   8     3318.95     3305.26     94.96 o 
   6   0   8      610.20      618.06     58.13 o 
   7   0   8       24.96       36.45     19.18 o 
   8   0   8      880.77      868.71     78.31 o 
   9   0   8        2.10       11.60     39.56 o 
  10   0   8       99.16       79.57     31.62 o 
  11   0   8       13.56       25.22     22.42 o 
 -12   1   8       12.87      -12.06     18.09 o 
 -11   1   8      307.90      333.58     52.69 o 
 -10   1   8        4.48        1.41     11.10 o 
  -9   1   8      655.85      636.60     40.18 o 
  -8   1   8      167.87      150.30     18.41 o 
  -7   1   8      711.13      730.65     34.26 o 
  -6   1   8      396.80      426.71     25.79 o 
  -5   1   8     1183.49     1349.39     72.81 o 
  -4   1   8     1955.09     1947.19     55.27 o 
  -3   1   8     5261.32     4955.45     77.71 o 
  -2   1   8     4241.83     4135.49     54.27 o 
  -1   1   8      436.10      425.55     14.51 o 
   0   1   8      495.30      545.13     29.26 o 
   1   1   8      457.65      436.16     22.05 o 
   2   1   8     2146.75     2208.77    106.49 o 
   3   1   8     3619.61     3492.44     62.89 o 
   4   1   8      358.04      384.13     20.51 o 
   5   1   8      445.66      444.08     23.42 o 
   6   1   8       80.67       81.01     12.91 o 
   7   1   8       13.39       -1.22     11.63 o 
   8   1   8      120.15      136.46     24.45 o 
   9   1   8       43.51       59.25     18.54 o 
  10   1   8       58.72       70.28     17.65 o 
  11   1   8       26.45       74.27     25.67 o 
 -12   2   8       50.03       19.95     16.98 o 
 -11   2   8       86.07       57.27     19.29 o 
 -10   2   8       86.89       96.79     16.87 o 
  -9   2   8      295.99      302.21     27.70 o 
  -8   2   8       13.64       59.80     32.85 o 
  -7   2   8     1957.09     1979.19     60.49 o 
  -6   2   8     4022.70     3886.34     85.36 o 
  -5   2   8        1.63       -3.81      6.05 o 
  -4   2   8     1959.89     2023.22     59.45 o 
  -3   2   8      909.50      890.24     37.12 o 
  -2   2   8     4952.67     4697.34     70.05 o 
  -1   2   8     2495.99     2781.73    129.34 o 
   0   2   8     1440.59     1501.73     45.86 o 
   1   2   8     5274.04     6092.96    268.60 o 
   2   2   8     4066.91     4022.93     76.44 o 
   3   2   8     1176.68     1119.77     34.83 o 
   4   2   8      154.27      153.22     14.50 o 
   5   2   8       44.32       48.95      8.35 o 
   6   2   8      786.54      800.48     40.02 o 
   7   2   8      349.27      333.68     27.82 o 
   8   2   8       21.82       36.13     12.53 o 
   9   2   8        5.33       11.14     11.43 o 
  10   2   8        8.33       12.90     12.19 o 
  11   2   8       52.56       38.47     24.69 o 
 -12   3   8        1.72        1.61     22.30 o 
 -11   3   8        8.79       18.15     19.88 o 
 -10   3   8      277.52      285.92     38.06 o 
  -9   3   8     1748.95     1816.82     74.02 o 
  -8   3   8        0.20       -1.83      8.27 o 
  -7   3   8      435.83      515.09     37.18 o 
  -6   3   8      266.37      308.06     28.47 o 
  -5   3   8       11.88       13.19     10.20 o 
  -4   3   8     5909.55     5671.20    136.76 o 
  -3   3   8      239.82      232.89     22.24 o 
  -2   3   8       16.86        8.58      5.18 o 
  -1   3   8     4073.96     4144.64     86.89 o 
   0   3   8      283.45      332.36     22.85 o 
   1   3   8     4073.35     3837.97     77.17 o 
   2   3   8       28.68       42.01      9.13 o 
   3   3   8        4.41        7.84      6.20 o 
   4   3   8     1601.60     1477.97     46.20 o 
   5   3   8     1129.12     1084.89     47.53 o 
   6   3   8       50.61       82.76     16.78 o 
   7   3   8        0.64        9.91     12.10 o 
   8   3   8       69.73       40.08     18.15 o 
   9   3   8      247.29      271.90     33.65 o 
  10   3   8       19.86       39.77     19.12 o 
  11   3   8        3.16       -5.78     22.84 o 
 -12   4   8       53.61      -17.64     39.19 o 
 -11   4   8       59.53       35.62     28.77 o 
 -10   4   8      271.65      227.68     45.99 o 
  -9   4   8      266.36      261.47     31.55 o 
  -8   4   8      508.23      608.04     39.76 o 
  -7   4   8        5.58        1.78      8.46 o 
  -6   4   8       40.88       35.84     12.71 o 
  -5   4   8     1256.23     1197.10     61.94 o 
  -4   4   8       18.82       24.86     12.62 o 
  -3   4   8      572.40      562.88     30.49 o 
  -2   4   8       44.38       43.36      9.44 o 
  -1   4   8      212.81      200.14     23.05 o 
   0   4   8     1993.87     2092.95     59.88 o 
   1   4   8      633.32      825.99    108.85 o 
   2   4   8       95.40      124.33     14.07 o 
   3   4   8       23.31       30.84      7.54 o 
   4   4   8      230.93      222.07     23.72 o 
   5   4   8     1643.17     1693.60     82.23 o 
   6   4   8       19.19       43.32     14.66 o 
   7   4   8      141.40      150.88     25.58 o 
   8   4   8       57.98       96.05     20.93 o 
   9   4   8       10.51       -4.08     15.32 o 
  10   4   8        0.85       37.46     19.22 o 
 -11   5   8       56.50      106.56     58.40 o 
 -10   5   8       66.67       93.24     41.45 o 
  -9   5   8     1038.27     1226.73     88.65 o 
  -8   5   8      185.04      211.51     26.89 o 
  -7   5   8     1058.16      992.41     50.01 o 
  -6   5   8      953.60      967.07     53.11 o 
  -5   5   8      233.42      195.59     27.00 o 
  -4   5   8      646.75      703.60     53.58 o 
  -3   5   8      931.07     1076.14     47.18 o 
  -2   5   8      646.28      637.11     39.47 o 
  -1   5   8     1370.16     1407.12     61.45 o 
   0   5   8      263.22      283.15     28.53 o 
   1   5   8      953.07      987.98     49.00 o 
   2   5   8     1961.96     1969.39     61.01 o 
   3   5   8     1431.15     1497.64     48.03 o 
   4   5   8       97.51      114.15     19.32 o 
   5   5   8       59.23       64.26     21.63 o 
   6   5   8      104.89      102.10     23.64 o 
   7   5   8      203.62      241.10     33.15 o 
   8   5   8       24.23        4.48     24.91 o 
   9   5   8       16.49       41.08     29.58 o 
  10   5   8       50.65       12.99     14.03 o 
 -11   6   8        8.25        3.33     29.01 o 
 -10   6   8        3.17       -7.78     42.20 o 
  -9   6   8       67.78       81.76     21.92 o 
  -8   6   8        1.18        2.16      9.86 o 
  -7   6   8       83.00       99.73     21.29 o 
  -6   6   8        3.81        3.09      9.39 o 
  -5   6   8       45.26       38.33     11.79 o 
  -4   6   8      316.01      379.49     39.30 o 
  -3   6   8      271.68      251.49     22.35 o 
  -2   6   8       10.99       34.75     10.97 o 
  -1   6   8      105.29       96.59     21.46 o 
   0   6   8       14.47       15.18     11.34 o 
   1   6   8       20.52        1.09     11.37 o 
   2   6   8      355.32      326.41     26.06 o 
   3   6   8        0.16      157.75     29.60 o 
   4   6   8       76.26       90.26     18.43 o 
   5   6   8      354.70      326.34     34.17 o 
   6   6   8       15.15       46.95     26.59 o 
   7   6   8       28.22       44.14     18.10 o 
   8   6   8        1.62       16.31     19.11 o 
   9   6   8       36.02       72.23     21.79 o 
  10   6   8       42.28       61.23     29.26 o 
 -10   7   8       51.77      102.54     37.64 o 
  -9   7   8      130.60      131.88     32.16 o 
  -8   7   8        1.36       48.24     20.60 o 
  -7   7   8      732.36      723.68     57.23 o 
  -6   7   8      110.36      129.20     24.16 o 
  -5   7   8        5.85        0.71     23.46 o 
  -4   7   8      136.28      107.62     21.60 o 
  -3   7   8      447.29      556.76     46.50 o 
  -2   7   8      685.41      679.01     41.99 o 
  -1   7   8      176.64      202.68     29.49 o 
   0   7   8      213.48      260.20     29.57 o 
   1   7   8      537.38      499.71     53.86 o 
   2   7   8      225.68      247.61     37.94 o 
   3   7   8      208.94      207.42     24.35 o 
   4   7   8      362.36      463.46     54.38 o 
   5   7   8      329.23      302.10     43.02 o 
   6   7   8       45.62       12.57     22.60 o 
   7   7   8       42.14       65.22     24.66 o 
   8   7   8        2.85        6.38     16.97 o 
   9   7   8        1.19       19.79     22.85 o 
 -10   8   8      308.78      346.40     64.91 o 
  -9   8   8        6.31        3.70     21.15 o 
  -8   8   8       26.30       47.07     41.07 o 
  -7   8   8      137.61      190.12     40.50 o 
  -6   8   8       94.36      120.18     25.92 o 
  -5   8   8      863.42      972.24     60.58 o 
  -4   8   8        8.85        5.66     10.71 o 
  -3   8   8       20.57       30.56     20.68 o 
  -2   8   8      106.99      137.01     22.66 o 
  -1   8   8        0.61      -10.03     26.23 o 
   0   8   8     1235.25     1275.15    110.82 o 
   1   8   8       58.83       78.23     28.10 o 
   2   8   8        0.19      -12.27     16.33 o 
   3   8   8      245.34      216.37     33.90 o 
   4   8   8        0.35      -12.95     12.95 o 
   5   8   8      523.47      500.32     52.33 o 
   6   8   8       29.03       27.54     30.45 o 
   7   8   8        0.08       19.86     33.69 o 
   8   8   8       84.29       92.14     26.05 o 
  -9   9   8      125.18      131.62     34.35 o 
  -8   9   8      355.46      347.37     60.63 o 
  -7   9   8      115.38      107.16     40.10 o 
  -6   9   8        2.29        4.27     13.79 o 
  -5   9   8       14.03       24.92     16.47 o 
  -4   9   8      148.82      123.37     21.35 o 
  -3   9   8      139.20      170.18     31.34 o 
  -2   9   8      229.14      284.57     37.89 o 
  -1   9   8      425.39      480.63     41.00 o 
   0   9   8        9.26       24.60     22.84 o 
   1   9   8       32.27       14.80     20.11 o 
   2   9   8        5.93       28.82     20.82 o 
   3   9   8      727.82      749.39     65.98 o 
   4   9   8      452.52      495.30     54.53 o 
   5   9   8       13.36        6.29     34.91 o 
   6   9   8        8.55        4.32     26.42 o 
   7   9   8       11.20       -4.36     23.08 o 
   8   9   8       49.17       44.30     19.26 o 
  -8  10   8       29.27       33.89     65.94 o 
  -7  10   8      198.81      277.26     56.83 o 
  -6  10   8      226.03      197.07     49.88 o 
  -5  10   8       89.67       94.30     22.24 o 
  -4  10   8      291.21      337.89     38.72 o 
  -3  10   8      344.28      326.72     43.19 o 
  -2  10   8      261.88      265.65     47.24 o 
  -1  10   8      470.67      435.22     58.91 o 
   0  10   8      119.32      145.86     45.58 o 
   1  10   8      627.47      744.92    101.37 o 
   2  10   8      448.23      465.01     81.98 o 
   3  10   8      125.65      102.40     41.82 o 
   4  10   8       43.58       35.90     28.48 o 
   5  10   8       14.53       40.74     21.09 o 
   6  10   8      153.65       90.49     64.11 o 
  -6  11   8       60.94      122.29     44.14 o 
  -5  11   8       29.82       48.81     29.40 o 
  -4  11   8      189.84      201.50     36.02 o 
  -3  11   8      245.42      244.20     45.85 o 
  -2  11   8      210.78      208.52     54.59 o 
  -1  11   8      354.10      432.97     80.19 o 
   0  11   8       14.73        4.66     44.46 o 
   1  11   8      152.82      196.20     59.93 o 
   2  11   8      174.11      190.12     52.39 o 
   3  11   8       76.60       50.41     31.87 o 
   4  11   8      175.97      242.46     47.87 o 
   5  11   8       29.06      -12.06     25.02 o 
  -4  12   8       16.48       48.95     25.28 o 
  -3  12   8       50.18       71.48     45.59 o 
  -2  12   8        3.70       39.04     33.12 o 
  -1  12   8       45.39       46.93     26.37 o 
   0  12   8      237.16      290.66     67.11 o 
   1  12   8       34.26       18.06     42.20 o 
   2  12   8       42.87        1.00     27.32 o 
   3  12   8        0.76       14.35     23.81 o 
 -12   1   9       38.76       38.74     20.25 o 
 -11   1   9      265.71      354.53     43.83 o 
 -10   1   9      140.78      154.27     25.14 o 
  -9   1   9      548.64      571.04     38.57 o 
  -8   1   9       14.03       23.38     10.17 o 
  -7   1   9     1078.53     1469.60    138.78 o 
  -6   1   9      569.58      583.65     36.35 o 
  -5   1   9     1750.17     1709.82     52.84 o 
  -4   1   9     1545.68     1451.48     44.13 o 
  -3   1   9        1.10        0.71      2.82 o 
  -2   1   9     2419.40     2362.04     43.43 o 
  -1   1   9     4740.06     4550.71     81.24 o 
   0   1   9     4158.21     5820.40    885.65 o 
   1   1   9     1098.14     1068.13     48.76 o 
   2   1   9      261.07      498.65    126.55 o 
   3   1   9      424.75      419.89     21.96 o 
   4   1   9     1341.83     1336.55     38.70 o 
   5   1   9       13.94       21.97      5.60 o 
   6   1   9       78.74      121.96     16.01 o 
   7   1   9      132.80      182.81     25.90 o 
   8   1   9       39.16       43.12     18.99 o 
   9   1   9       23.95       49.29     16.88 o 
  10   1   9        0.02       18.41     16.08 o 
  11   1   9        1.06       -9.47     18.24 o 
 -12   2   9        5.38      -22.53     22.53 o 
 -11   2   9       69.37       74.49     20.70 o 
 -10   2   9      110.36       94.04     19.06 o 
  -9   2   9      461.20      477.57     35.38 o 
  -8   2   9      506.45      584.31     33.20 o 
  -7   2   9       35.83       44.72      9.13 o 
  -6   2   9       50.63       55.76      9.76 o 
  -5   2   9      401.75      430.75     29.86 o 
  -4   2   9      253.78      246.75     22.12 o 
  -3   2   9     3328.73     3259.13     66.94 o 
  -2   2   9        0.05        2.11      3.93 o 
  -1   2   9      369.25      471.53     55.90 o 
   0   2   9     2970.89     2950.88     52.14 o 
   1   2   9      634.34      648.40     27.76 o 
   2   2   9     2524.01     2314.30     50.72 o 
   3   2   9       58.12       67.38      9.13 o 
   4   2   9       64.84       82.35     11.87 o 
   5   2   9     1048.18     1034.02     43.66 o 
   6   2   9        0.17        9.58      9.74 o 
   7   2   9      511.08      489.83     38.50 o 
   8   2   9       30.49       25.30     11.74 o 
   9   2   9        4.81        6.62     10.08 o 
  10   2   9       16.30       27.51     13.00 o 
  11   2   9        2.03       26.92     36.92 o 
 -12   3   9       51.04        9.54     31.38 o 
 -11   3   9       68.26       30.84     24.04 o 
 -10   3   9        5.03       -3.81     13.97 o 
  -9   3   9      166.60      328.10     80.38 o 
  -8   3   9        2.56       -1.08     10.01 o 
  -7   3   9     1498.84     1411.97     59.37 o 
  -6   3   9      448.47      428.67     33.03 o 
  -5   3   9       24.90       31.13     10.70 o 
  -4   3   9     1068.99      997.65     48.41 o 
  -3   3   9       44.12       55.53     10.18 o 
  -2   3   9     4413.17     5134.31    300.69 o 
  -1   3   9      209.41      235.70     16.37 o 
   0   3   9     1072.33     1073.46     42.60 o 
   1   3   9     2469.72     2450.28     56.42 o 
   2   3   9       93.38       95.77     12.28 o 
   3   3   9      228.65      245.16     21.18 o 
   4   3   9        7.20      114.10     34.83 o 
   5   3   9      436.93      445.57     33.47 o 
   6   3   9     1012.29     1024.30     53.43 o 
   7   3   9       19.32       15.47     16.24 o 
   8   3   9       41.54       45.15     14.40 o 
   9   3   9       13.02       21.73     13.85 o 
  10   3   9       14.29       25.37     15.20 o 
 -11   4   9        2.56      -13.20     42.95 o 
 -10   4   9       71.50       95.72     29.49 o 
  -9   4   9      109.99      129.70     22.99 o 
  -8   4   9      242.98      362.89     76.11 o 
  -7   4   9      244.10      275.73     27.34 o 
  -6   4   9      153.44      138.60     18.53 o 
  -5   4   9     2722.24     2647.34    104.88 o 
  -4   4   9     1707.39     1673.52     80.85 o 
  -3   4   9       31.37       26.35     18.27 o 
  -2   4   9     3531.80     3517.31     73.84 o 
  -1   4   9      821.27      807.00     42.18 o 
   0   4   9     2580.96     2498.33     68.31 o 
   1   4   9     1092.69     1124.61     45.71 o 
   2   4   9      233.36      261.79     20.19 o 
   3   4   9     5255.52     5966.12    230.83 o 
   4   4   9     1092.70     1079.07     59.61 o 
   5   4   9      141.42      153.98     30.02 o 
   6   4   9        4.41        5.06     19.03 o 
   7   4   9       20.67       27.87     17.62 o 
   8   4   9      127.16      118.77     26.02 o 
   9   4   9      137.42      119.71     25.37 o 
  10   4   9        1.96       14.04     16.08 o 
 -11   5   9       57.05       59.65     29.87 o 
 -10   5   9       45.50       10.27     17.80 o 
  -9   5   9        4.19        3.47     14.12 o 
  -8   5   9      456.22      490.40     41.77 o 
  -7   5   9      332.60      405.91     32.79 o 
  -6   5   9      351.18      329.78     35.69 o 
  -5   5   9      729.95      702.54     50.94 o 
  -4   5   9       80.44       93.99     20.30 o 
  -3   5   9      370.62      350.57     25.48 o 
  -2   5   9     1161.72     1166.66     47.66 o 
  -1   5   9      730.99      756.54     46.90 o 
   0   5   9     1661.27     1766.07     74.03 o 
   1   5   9      684.84      625.19     36.31 o 
   2   5   9     1003.24     1429.59    147.71 o 
   3   5   9        3.54       27.89     10.30 o 
   4   5   9      837.20      877.95     45.57 o 
   5   5   9      312.31      279.40     38.21 o 
   6   5   9      315.96      330.07     37.06 o 
   7   5   9      233.07      214.89     30.78 o 
   8   5   9        4.15       11.58     13.14 o 
   9   5   9        7.39      -17.09     17.09 o 
  10   5   9        0.63       -7.29     14.85 o 
 -11   6   9      305.24      301.03     62.12 o 
 -10   6   9      142.13      151.70     42.53 o 
  -9   6   9      235.95      259.20     35.95 o 
  -8   6   9     1215.24     1200.12     66.58 o 
  -7   6   9       22.47       20.25     12.82 o 
  -6   6   9     1676.40     1606.78     82.12 o 
  -5   6   9        0.44       67.37     35.89 o 
  -4   6   9      644.86      672.77     51.58 o 
  -3   6   9     4426.88     4355.89     95.34 o 
  -2   6   9      190.39      164.75     22.95 o 
  -1   6   9      123.21      147.36     25.65 o 
   0   6   9       92.82       94.10     16.47 o 
   1   6   9      591.17     1008.22    156.84 o 
   2   6   9     1828.70     1864.08     64.48 o 
   3   6   9       60.56       47.67     12.02 o 
   4   6   9       23.57       37.95     11.56 o 
   5   6   9      629.98      622.74     43.64 o 
   6   6   9       94.50       25.24     20.51 o 
   7   6   9      240.08      304.90     41.78 o 
   8   6   9       16.54       22.34     23.39 o 
   9   6   9       44.19       28.34     15.42 o 
 -10   7   9        0.03      -18.49     18.49 o 
  -9   7   9      595.33      676.05     60.02 o 
  -8   7   9      270.25      246.19     35.51 o 
  -7   7   9      174.01      172.17     29.01 o 
  -6   7   9      664.04      728.16     58.61 o 
  -5   7   9      292.73      302.55     36.26 o 
  -4   7   9      112.91      160.53     27.48 o 
  -3   7   9        1.25       18.07     15.26 o 
  -2   7   9      215.65      235.23     26.86 o 
  -1   7   9     1367.95     1401.95     80.58 o 
   0   7   9     1314.22     1279.76     70.56 o 
   1   7   9       42.87       18.07     15.01 o 
   2   7   9        0.45       60.53     65.21 o 
   3   7   9      203.70      205.61     22.94 o 
   4   7   9       37.60       48.76     22.03 o 
   5   7   9      484.02      546.09     50.27 o 
   6   7   9       18.06       51.08     22.40 o 
   7   7   9       33.01       22.82     16.41 o 
   8   7   9       14.85       39.99     15.02 o 
   9   7   9       18.23       21.68     17.20 o 
  -9   8   9      129.42      149.55     33.70 o 
  -8   8   9      210.45      182.80     41.11 o 
  -7   8   9       65.45       45.85     34.15 o 
  -6   8   9        3.89       21.56     13.33 o 
  -5   8   9      595.22      608.57     48.60 o 
  -4   8   9     1328.93     1262.88     76.67 o 
  -3   8   9       65.39       90.84     21.10 o 
  -2   8   9        8.78      -11.30     11.30 o 
  -1   8   9      150.88      184.65     31.94 o 
   0   8   9      482.60      510.85     53.85 o 
   1   8   9      264.80      258.41     34.33 o 
   2   8   9      118.32      103.11     17.69 o 
   3   8   9      892.26      956.00     65.83 o 
   4   8   9      106.78       66.45     30.70 o 
   5   8   9       78.64       70.12     30.99 o 
   6   8   9        0.07       18.85     19.03 o 
   7   8   9       21.84       14.27     17.69 o 
   8   8   9      142.13      154.21     30.17 o 
  -8   9   9       70.23      103.42     36.93 o 
  -7   9   9      854.72      893.68     84.68 o 
  -6   9   9        2.18       -6.63     16.32 o 
  -5   9   9       12.73       -8.67     13.39 o 
  -4   9   9       39.10       73.69     26.80 o 
  -3   9   9      463.76      564.92     48.54 o 
  -2   9   9     1113.50     1113.81     77.20 o 
  -1   9   9       51.13       33.16      9.57 o 
   0   9   9        2.19        1.01     14.94 o 
   1   9   9      120.86      126.40     28.71 o 
   2   9   9        3.59       35.62     22.76 o 
   3   9   9      784.14      910.82     72.32 o 
   4   9   9       40.62      108.57     24.80 o 
   5   9   9       49.89       28.20     42.85 o 
   6   9   9      130.65      158.46     38.55 o 
   7   9   9        0.34      -15.50     17.98 o 
  -7  10   9       10.37       36.24     24.23 o 
  -6  10   9      174.11      134.37     43.45 o 
  -5  10   9      147.81      138.74     25.93 o 
  -4  10   9        2.02       -3.13     13.91 o 
  -3  10   9       52.76       43.03     16.57 o 
  -2  10   9        2.91       14.17     21.19 o 
  -1  10   9       39.94        2.63     19.06 o 
   0  10   9      103.09      105.44     27.19 o 
   1  10   9       99.99      113.81     28.55 o 
   2  10   9       68.61      119.09     47.58 o 
   3  10   9        1.94      -18.43     18.43 o 
   4  10   9       23.12       42.68     34.04 o 
   5  10   9        7.25       55.21     39.44 o 
   6  10   9       74.13       43.23     31.91 o 
  -6  11   9        7.40       31.46     36.17 o 
  -5  11   9        0.40       20.93     20.47 o 
  -4  11   9      119.87       64.50     21.05 o 
  -3  11   9       80.28       64.65     33.72 o 
  -2  11   9        0.21      -18.17     18.17 o 
  -1  11   9       99.79      104.59     45.37 o 
   0  11   9       35.34       11.07     30.32 o 
   1  11   9       72.29       87.89     90.05 o 
   2  11   9        2.43        3.48     30.35 o 
   3  11   9        1.83        6.31     16.20 o 
   4  11   9      136.86      200.58     48.04 o 
  -3  12   9        0.74       -3.16     21.05 o 
  -2  12   9       23.40       11.31     30.52 o 
  -1  12   9      101.60       60.98     47.10 o 
   0  12   9       16.83       35.46     69.33 o 
   1  12   9        5.63       14.85     28.64 o 
   2  12   9       85.75       82.76     47.47 o 
 -12   0  10       23.75      -36.17     39.19 o 
 -11   0  10       43.56       82.03     29.06 o 
 -10   0  10      274.30      296.03     47.24 o 
  -9   0  10      913.09      967.29     79.59 o 
  -8   0  10        0.61      106.00     25.90 o 
  -7   0  10     2098.40     1991.67    101.78 o 
  -6   0  10     6160.02     6077.17    209.12 o 
  -5   0  10      671.27      636.66     56.30 o 
  -4   0  10     1594.98     1476.17    155.61 o 
  -3   0  10     1239.91     1202.42     43.66 o 
  -2   0  10     4310.28     4193.13    121.91 o 
  -1   0  10    12316.77    11855.04    216.90 o 
   0   0  10      156.36      181.06     34.59 o 
   1   0  10      164.16      154.41     28.47 o 
   2   0  10     1050.62     1020.95     71.87 o 
   3   0  10     1869.33     1878.67     63.99 o 
   4   0  10     3328.78     3212.76     93.50 o 
   5   0  10        3.00       -3.88      9.66 o 
   6   0  10        2.98       62.74     35.04 o 
   7   0  10      289.00      281.29     43.84 o 
   8   0  10       33.75       20.35     24.11 o 
   9   0  10       76.21      102.49     47.47 o 
  10   0  10        0.07      -47.47     47.47 o 
 -12   1  10      154.97      172.80     35.84 o 
 -11   1  10      279.63      324.62     36.46 o 
 -10   1  10       53.01       68.91     17.71 o 
  -9   1  10      373.94      414.20     37.10 o 
  -8   1  10       26.56       10.62      9.91 o 
  -7   1  10      441.39      500.82     34.59 o 
  -6   1  10      683.15      668.11     39.63 o 
  -5   1  10      707.48      675.65     36.66 o 
  -4   1  10     3278.94     3127.55     70.64 o 
  -3   1  10     1043.65      974.80     27.85 o 
  -2   1  10       88.85      249.52     82.37 o 
  -1   1  10      585.37      608.07     34.65 o 
   0   1  10      572.79      582.48     33.75 o 
   1   1  10     1285.56     1243.09     55.30 o 
   2   1  10     1317.50     1199.44     36.79 o 
   3   1  10      276.60      279.43     21.00 o 
   4   1  10      181.38      170.83     17.79 o 
   5   1  10       21.12       27.30      8.59 o 
   6   1  10      113.32      114.07     17.38 o 
   7   1  10      286.76      267.16     31.16 o 
   8   1  10       86.37       57.72     31.65 o 
   9   1  10       59.92      111.58     31.55 o 
  10   1  10        9.01       52.91     23.49 o 
 -12   2  10      184.85      211.02     41.80 o 
 -11   2  10       14.21       27.50     12.77 o 
 -10   2  10        0.27       75.08     40.54 o 
  -9   2  10        8.23        0.28      9.50 o 
  -8   2  10     1148.30     1160.68     47.76 o 
  -7   2  10      417.03      386.33     26.87 o 
  -6   2  10      489.72      477.78     30.59 o 
  -5   2  10      738.41      807.43     57.31 o 
  -4   2  10      226.08      235.16     21.76 o 
  -3   2  10     5238.71     4982.66     84.58 o 
  -2   2  10      663.92      620.68     24.53 o 
  -1   2  10      113.03      141.85      9.71 o 
   0   2  10     2947.91     2659.04     83.07 o 
   1   2  10      117.48      171.48     25.91 o 
   2   2  10     1991.65     1976.22     46.99 o 
   3   2  10      139.83      163.88     15.82 o 
   4   2  10      110.34       85.78     16.34 o 
   5   2  10     1393.77     1384.96     55.99 o 
   6   2  10      272.88      279.96     25.44 o 
   7   2  10        6.51       12.45     10.59 o 
   8   2  10        0.28       12.39     14.99 o 
   9   2  10        4.81       11.52     20.72 o 
  10   2  10       67.03       37.08     18.47 o 
 -11   3  10       44.45      106.51     27.50 o 
 -10   3  10      333.82      356.70     36.15 o 
  -9   3  10       19.14       58.02     13.42 o 
  -8   3  10        8.65       -4.91     10.20 o 
  -7   3  10      483.56      522.77     36.19 o 
  -6   3  10     1059.45     1040.85     52.12 o 
  -5   3  10     2220.63     2200.38     72.08 o 
  -4   3  10      159.45      172.21     24.00 o 
  -3   3  10      124.83      117.75     15.45 o 
  -2   3  10     3373.73     3271.03     66.67 o 
  -1   3  10      216.03      222.55     16.07 o 
   0   3  10     2387.20     2240.97     64.86 o 
   1   3  10       78.52       99.24     12.56 o 
   2   3  10     1217.96     1459.31     89.03 o 
   3   3  10      883.72      853.84     36.01 o 
   4   3  10      265.14      246.37     20.01 o 
   5   3  10      108.43      102.12     16.46 o 
   6   3  10        0.59       20.25     10.20 o 
   7   3  10      105.26       92.02     17.43 o 
   8   3  10      183.60      184.42     40.27 o 
   9   3  10        0.06       -3.88     17.73 o 
  10   3  10        0.63       34.96     33.85 o 
 -11   4  10       15.69       55.42     41.64 o 
 -10   4  10       18.10       11.79     15.99 o 
  -9   4  10      348.68      340.90     36.21 o 
  -8   4  10       30.82       39.43     12.13 o 
  -7   4  10        1.97       -2.84     15.73 o 
  -6   4  10      392.74      366.83     32.76 o 
  -5   4  10       33.21       24.03     12.10 o 
  -4   4  10      687.98      593.25     50.12 o 
  -3   4  10      100.98       75.90     14.09 o 
  -2   4  10     1136.37     1155.30     41.21 o 
  -1   4  10      905.55      890.27     36.01 o 
   0   4  10       38.54       26.35      8.18 o 
   1   4  10       53.43      623.20    153.62 o 
   2   4  10      123.84      140.64     16.20 o 
   3   4  10      341.32      371.10     24.73 o 
   4   4  10       35.78       67.60     15.00 o 
   5   4  10        3.23        4.59     12.13 o 
   6   4  10      135.33      138.59     24.33 o 
   7   4  10       77.91       94.76     22.49 o 
   8   4  10       33.95       86.34     46.34 o 
   9   4  10        7.24       74.03     38.45 o 
  10   4  10        0.10       19.00     85.91 o 
 -11   5  10        0.13       23.31     15.43 o 
 -10   5  10      295.83      303.12     49.39 o 
  -9   5  10        3.22       -4.70     10.49 o 
  -8   5  10       14.62       17.70     10.13 o 
  -7   5  10      756.24      801.53     47.59 o 
  -6   5  10        0.45       18.74     14.17 o 
  -5   5  10      434.50      450.71     46.49 o 
  -4   5  10     1199.54     1222.12     72.94 o 
  -3   5  10      170.76      154.72     18.75 o 
  -2   5  10     2816.09     2792.54     77.28 o 
  -1   5  10       57.21       64.89     17.01 o 
   0   5  10       90.48      642.75    201.96 o 
   1   5  10     1711.60     1667.14     60.85 o 
   2   5  10      162.03      203.48     19.80 o 
   3   5  10       13.83       22.90      9.04 o 
   4   5  10      320.44      356.43     30.41 o 
   5   5  10       35.17       42.06     16.29 o 
   6   5  10      369.69      364.26     40.71 o 
   7   5  10        5.36      -12.79     12.79 o 
   8   5  10        9.28        9.56     62.17 o 
   9   5  10       11.14      -19.86     22.45 o 
 -10   6  10      128.89      134.97     73.34 o 
  -9   6  10       75.37       77.94     21.44 o 
  -8   6  10      214.79      242.06     30.71 o 
  -7   6  10      103.83      106.96     21.50 o 
  -6   6  10       14.53        4.28     13.70 o 
  -5   6  10      625.47      679.00     53.39 o 
  -4   6  10       74.44       86.52     20.43 o 
  -3   6  10      115.12      120.17     15.86 o 
  -2   6  10      103.85      116.30     16.09 o 
  -1   6  10      110.14      213.51     90.39 o 
   0   6  10      172.66      163.68     20.59 o 
   1   6  10       72.75       64.04     12.67 o 
   2   6  10      440.60      451.84     30.50 o 
   3   6  10      228.85      208.37     23.95 o 
   4   6  10      118.05      170.40     22.94 o 
   5   6  10        5.92       14.12     10.99 o 
   6   6  10       57.53       84.05     23.57 o 
   7   6  10        0.41       16.47     19.12 o 
   8   6  10        4.76       68.93     47.10 o 
   9   6  10        9.60      -17.47     26.66 o 
 -10   7  10       30.53        6.71     16.73 o 
  -9   7  10        8.41       62.40     30.89 o 
  -8   7  10      254.82      255.78     32.30 o 
  -7   7  10      146.99      173.32     30.03 o 
  -6   7  10        0.21        6.72     14.65 o 
  -5   7  10      186.90      176.36     29.41 o 
  -4   7  10      636.69      734.00     55.95 o 
  -3   7  10      147.61       97.91     19.32 o 
  -2   7  10       52.51       41.48     17.61 o 
  -1   7  10      159.09      155.21     27.36 o 
   0   7  10      194.62      184.55     27.48 o 
   1   7  10      383.36      377.73     35.05 o 
   2   7  10      498.73      485.51     47.44 o 
   3   7  10        8.37      -10.42     10.51 o 
   4   7  10      300.58      320.41     34.91 o 
   5   7  10        9.06       34.27     13.99 o 
   6   7  10       75.67       52.63     23.31 o 
   7   7  10        0.62       23.50     45.97 o 
   8   7  10       17.23       31.04     25.97 o 
  -9   8  10       12.09       12.98     16.08 o 
  -8   8  10       40.67       43.90     26.48 o 
  -7   8  10      300.16      385.38     46.28 o 
  -6   8  10      536.19      516.85     52.30 o 
  -5   8  10        7.09       24.71     18.38 o 
  -4   8  10       24.42       10.21     17.08 o 
  -3   8  10       49.93       75.68     21.62 o 
  -2   8  10      380.16      429.55     70.96 o 
  -1   8  10      795.02      873.74     55.70 o 
   0   8  10       14.84       34.03     16.48 o 
   1   8  10       17.34       12.73     11.78 o 
   2   8  10      526.37      476.92     48.84 o 
   3   8  10        0.77      -10.83     14.12 o 
   4   8  10      269.47      296.66     41.00 o 
   5   8  10        0.14        8.77     22.08 o 
   6   8  10        0.51       -5.39     20.67 o 
   7   8  10       97.77       83.06     38.15 o 
  -8   9  10        7.10       -1.62     33.19 o 
  -7   9  10       55.57       33.43     39.56 o 
  -6   9  10        0.03       -4.88     17.30 o 
  -5   9  10      235.98      268.06     34.82 o 
  -4   9  10      255.77      320.79     38.58 o 
  -3   9  10      296.22      364.64     42.27 o 
  -2   9  10      228.33      246.24     41.29 o 
  -1   9  10       11.52       23.36     14.89 o 
   0   9  10       78.06       48.34     32.12 o 
   1   9  10       85.73      106.92     25.38 o 
   2   9  10      119.78      285.31    110.62 o 
   3   9  10      143.96      114.79     23.83 o 
   4   9  10       29.32       29.69     15.82 o 
   5   9  10       11.40        5.94     18.00 o 
   6   9  10        0.01       -8.19     18.47 o 
  -7  10  10      106.68      121.60     35.80 o 
  -6  10  10       36.12       10.56     15.34 o 
  -5  10  10       88.99      104.92     36.53 o 
  -4  10  10       26.95       37.08     14.28 o 
  -3  10  10       46.72       86.40     22.20 o 
  -2  10  10      184.50      231.55     45.96 o 
  -1  10  10       59.32      109.72     34.42 o 
   0  10  10      411.64      459.60     52.35 o 
   1  10  10      180.64      200.44     36.49 o 
   2  10  10        1.57       -6.34     21.72 o 
   3  10  10      166.17      207.76     31.71 o 
   4  10  10        4.13       10.14     18.14 o 
   5  10  10      242.36      228.04     40.27 o 
  -5  11  10       70.23       26.08     23.73 o 
  -4  11  10       60.62       42.96     17.51 o 
  -3  11  10      147.46      139.10     39.25 o 
  -2  11  10        5.97       53.91     28.07 o 
  -1  11  10        4.07       17.69     33.13 o 
   0  11  10      117.78      248.08     87.41 o 
   1  11  10      223.79      251.09     47.19 o 
   2  11  10       26.57       21.98     25.02 o 
   3  11  10      189.41      199.71     37.23 o 
   4  11  10       43.78        9.35     27.43 o 
  -2  12  10      168.91      235.81     70.65 o 
  -1  12  10      210.03      159.86     53.79 o 
   0  12  10      106.41       90.31     39.02 o 
 -11   1  11      107.95       76.70     18.73 o 
 -10   1  11      249.90      309.55     32.52 o 
  -9   1  11        5.16       12.67     17.02 o 
  -8   1  11      263.00      231.58     27.40 o 
  -7   1  11      593.09      634.14     40.71 o 
  -6   1  11       12.08        4.02      8.35 o 
  -5   1  11     1756.34     1680.31     57.11 o 
  -4   1  11      250.22     1599.04    195.93 o 
  -3   1  11      567.86      558.95     23.01 o 
  -2   1  11     1636.72     2057.43    184.77 o 
  -1   1  11       33.26       43.40     10.36 o 
   0   1  11     1913.61     1940.63     59.64 o 
   1   1  11     1718.76     1617.67     60.48 o 
   2   1  11      158.53      214.19     23.29 o 
   3   1  11     1389.49     1508.13     60.58 o 
   4   1  11       22.11       27.49     10.85 o 
   5   1  11       13.22        4.14     11.66 o 
   6   1  11      410.61      421.77     47.90 o 
   7   1  11        0.10       23.81     23.96 o 
   8   1  11       83.04       75.40     21.99 o 
   9   1  11        1.58       -5.81     18.57 o 
  10   1  11        0.76       20.17     31.12 o 
 -11   2  11      122.12      134.83     26.46 o 
 -10   2  11       46.83       58.25     11.75 o 
  -9   2  11       72.25       91.84     16.59 o 
  -8   2  11      299.92      301.52     27.56 o 
  -7   2  11       60.63       65.00     13.08 o 
  -6   2  11      160.13      154.30     20.28 o 
  -5   2  11      610.90      804.58     97.76 o 
  -4   2  11     1821.65     1762.21     58.64 o 
  -3   2  11      107.42       95.33      9.57 o 
  -2   2  11       68.49       67.61      8.54 o 
  -1   2  11     1364.78     1265.28     95.71 o 
   0   2  11     3790.00     3611.24     90.41 o 
   1   2  11     2048.39     2122.94     82.00 o 
   2   2  11       11.55       16.58     10.65 o 
   3   2  11        6.53       25.03     15.01 o 
   4   2  11      401.19      389.32     30.85 o 
   5   2  11       67.48       41.35     24.17 o 
   6   2  11       28.54       88.27     22.95 o 
   7   2  11        0.03       45.22     36.23 o 
   8   2  11       15.42       33.92     20.60 o 
   9   2  11       34.15       29.66     21.86 o 
  10   2  11        2.07        9.77     23.22 o 
 -11   3  11      151.42      153.85     31.34 o 
 -10   3  11       33.74       19.86     12.48 o 
  -9   3  11       56.07       59.84     14.15 o 
  -8   3  11      444.24      424.66     32.87 o 
  -7   3  11        1.51        0.53     11.51 o 
  -6   3  11       10.30       96.88     30.49 o 
  -5   3  11      319.17      328.93     28.53 o 
  -4   3  11      266.37      289.23     25.42 o 
  -3   3  11     2009.60     1859.85     54.93 o 
  -2   3  11       52.09       63.84      9.36 o 
  -1   3  11     1176.03     1141.66     36.84 o 
   0   3  11     2537.01     2530.00     72.56 o 
   1   3  11       31.65       67.51     14.36 o 
   2   3  11      114.71      147.67     21.30 o 
   3   3  11       30.63       37.04     13.17 o 
   4   3  11      303.77      323.92     39.75 o 
   5   3  11      587.76      551.18     55.78 o 
   6   3  11       41.54       55.23     24.46 o 
   7   3  11       40.87       25.94     20.75 o 
   8   3  11        1.07       34.80     21.87 o 
   9   3  11       40.79       47.94     40.03 o 
 -11   4  11      419.70      451.97     53.11 o 
 -10   4  11       14.54       26.99     18.77 o 
  -9   4  11      144.99      168.08     23.65 o 
  -8   4  11      314.38      425.23     40.27 o 
  -7   4  11        2.66        6.87     12.65 o 
  -6   4  11     2571.92     2665.60     87.97 o 
  -5   4  11      337.30      293.28     29.39 o 
  -4   4  11        6.45        5.14      7.99 o 
  -3   4  11     2098.82     2132.87     72.52 o 
  -2   4  11       43.29       23.25      7.06 o 
  -1   4  11     2439.33     2491.81     62.17 o 
   0   4  11        9.08       13.78     11.51 o 
   1   4  11      733.26      766.89     59.54 o 
   2   4  11     3662.98     3606.37     89.92 o 
   3   4  11      674.53      654.94     41.68 o 
   4   4  11      137.48      108.93     33.83 o 
   5   4  11        6.98       26.52     18.17 o 
   6   4  11       10.78        2.06     22.84 o 
   7   4  11      298.37      251.49     53.76 o 
   8   4  11       33.31       10.04     22.88 o 
   9   4  11        0.18        5.67     30.76 o 
 -10   5  11        1.27       10.27     20.34 o 
  -9   5  11      448.87      550.59     52.51 o 
  -8   5  11       70.89       72.48     14.43 o 
  -7   5  11      110.92       85.99     16.50 o 
  -6   5  11      317.94      315.61     30.88 o 
  -5   5  11        1.27        9.65     26.68 o 
  -4   5  11      233.78      329.44     39.50 o 
  -3   5  11      665.97      681.83     40.75 o 
  -2   5  11      986.34     1016.73     45.23 o 
  -1   5  11      989.60      988.25     47.99 o 
   0   5  11      215.61      211.67     24.26 o 
   1   5  11      210.24      177.57     19.86 o 
   2   5  11      147.24      145.48     20.18 o 
   3   5  11      505.91      567.71     42.37 o 
   4   5  11      269.80      310.77     36.41 o 
   5   5  11      242.98      212.05     39.33 o 
   6   5  11       24.04       17.48     49.36 o 
   7   5  11        0.20       32.27     28.71 o 
   8   5  11        2.41       42.24     27.44 o 
   9   5  11        7.23      -13.46     33.91 o 
 -10   6  11        0.77       27.93     23.23 o 
  -9   6  11      308.00      251.91     37.15 o 
  -8   6  11      159.19      194.80     29.16 o 
  -7   6  11      434.47      413.98     39.78 o 
  -6   6  11        4.52       10.15     14.04 o 
  -5   6  11      523.22      648.59     52.23 o 
  -4   6  11      972.42     1081.03     74.26 o 
  -3   6  11       78.56       95.49     15.45 o 
  -2   6  11      124.32      107.12     16.95 o 
  -1   6  11       76.39       61.45     14.60 o 
   0   6  11     1448.92     1527.97     69.40 o 
   1   6  11     2190.62     2179.13     83.68 o 
   2   6  11       20.00       21.52      8.26 o 
   3   6  11        9.33       46.47     16.27 o 
   4   6  11      132.00      143.05     24.76 o 
   5   6  11      198.18      220.01     32.03 o 
   6   6  11      223.47      262.67     59.50 o 
   7   6  11        3.00       24.93     68.57 o 
   8   6  11      101.29      205.55     61.25 o 
  -9   7  11       45.26       38.32     22.33 o 
  -8   7  11       70.96       59.95     18.46 o 
  -7   7  11      573.74      617.81     50.00 o 
  -6   7  11        1.92       -0.42     13.57 o 
  -5   7  11      340.89      344.23     41.49 o 
  -4   7  11      164.91      122.76     27.61 o 
  -3   7  11      115.54      118.10     22.36 o 
  -2   7  11     1109.63     1158.91     55.63 o 
  -1   7  11      158.52      160.40     25.51 o 
   0   7  11       10.85       -1.89     18.12 o 
   1   7  11      124.56       94.40     15.55 o 
   2   7  11       10.36        1.65     12.54 o 
   3   7  11      788.02      797.79     55.34 o 
   4   7  11      266.21      311.81     41.48 o 
   5   7  11       16.13       11.59     19.11 o 
   6   7  11       44.84       85.07     39.37 o 
   7   7  11        7.75       47.18     31.42 o 
   8   7  11       45.23       88.68     38.49 o 
  -9   8  11        4.01       36.46     19.69 o 
  -8   8  11      120.34      116.54     27.75 o 
  -7   8  11        2.99       -8.44     13.36 o 
  -6   8  11      329.42      332.18     42.46 o 
  -5   8  11      333.28      353.26     44.14 o 
  -4   8  11       13.86       53.89     25.49 o 
  -3   8  11       73.44       95.70     25.08 o 
  -2   8  11       89.60       98.68     36.80 o 
  -1   8  11      474.97      464.29     42.71 o 
   0   8  11      217.16      235.20     36.80 o 
   1   8  11      357.95      417.86     40.49 o 
   2   8  11       36.84       41.08     16.09 o 
   3   8  11        0.12        3.72     15.23 o 
   4   8  11       86.45       95.51     28.85 o 
   5   8  11        3.22       14.34     18.31 o 
   6   8  11      100.36      166.31     53.87 o 
   7   8  11       56.77       24.01     30.11 o 
  -7   9  11        3.85       11.07     17.57 o 
  -6   9  11        0.25       23.48     19.58 o 
  -5   9  11       27.60        2.32     12.67 o 
  -4   9  11      612.32      647.79     60.05 o 
  -3   9  11      265.34      254.08     35.63 o 
  -2   9  11       30.54       57.47     42.20 o 
  -1   9  11       44.65       35.13     34.67 o 
   0   9  11       72.65      169.70     33.91 o 
   1   9  11      117.91      117.44     29.70 o 
   2   9  11       55.97       54.42     20.07 o 
   3   9  11       65.87       11.20     19.64 o 
   4   9  11       49.96       34.83     27.68 o 
   5   9  11       67.96       48.12     20.24 o 
   6   9  11        9.55        4.96     24.30 o 
  -6  10  11      148.22      117.25     36.09 o 
  -5  10  11       11.47       16.55     16.46 o 
  -4  10  11        5.96       -2.89     13.48 o 
  -3  10  11        0.49       -6.73     19.45 o 
  -2  10  11       94.02       98.43     30.54 o 
  -1  10  11      147.73      155.94     38.51 o 
   0  10  11       74.54      122.49     40.88 o 
   1  10  11       39.49       58.74     25.23 o 
   2  10  11        2.97      -15.12     21.82 o 
   3  10  11       44.71       13.37     34.81 o 
   4  10  11       53.35       19.77     21.59 o 
   5  10  11       61.54       16.94     33.30 o 
  -4  11  11        4.39       -8.91     14.66 o 
  -3  11  11        0.65        1.82     19.20 o 
  -2  11  11       63.88       81.57     37.43 o 
  -1  11  11       18.00       29.03     30.09 o 
   0  11  11       58.68       71.68     33.57 o 
   1  11  11       22.30        6.29     16.39 o 
   2  11  11       24.57       14.12     23.58 o 
   3  11  11       32.43        4.80     25.13 o 
 -11   0  12      371.15      435.08     59.96 o 
 -10   0  12      115.97      111.97     29.57 o 
  -9   0  12      107.78       87.21     26.42 o 
  -8   0  12      452.71      474.06     53.77 o 
  -7   0  12     1426.65     1396.89    103.74 o 
  -6   0  12      536.58      552.28     60.32 o 
  -5   0  12      801.36      905.41     89.67 o 
  -4   0  12      404.77      425.77     82.14 o 
  -3   0  12     4879.12     4736.94    268.27 o 
  -2   0  12     5127.26     4949.09    126.95 o 
  -1   0  12     2685.70     2585.81     96.38 o 
   0   0  12       27.44       63.44     28.56 o 
   1   0  12      423.86      406.93     51.68 o 
   2   0  12     2103.68     2113.20    115.55 o 
   3   0  12     2135.59     2110.14    118.22 o 
   4   0  12       73.88       84.75     23.82 o 
   5   0  12      450.72      461.07     56.39 o 
   6   0  12       51.04      131.12     56.52 o 
   7   0  12       77.91       53.50     31.65 o 
   8   0  12       57.08       82.14     51.24 o 
   9   0  12        2.74        5.27     24.11 o 
 -11   1  12       39.78       57.91     22.43 o 
 -10   1  12      222.37      233.13     30.11 o 
  -9   1  12        2.62       -4.83     12.16 o 
  -8   1  12      249.25      228.29     26.56 o 
  -7   1  12      105.76       75.01     16.18 o 
  -6   1  12      253.37      298.02     36.00 o 
  -5   1  12     1337.28     1296.44     72.73 o 
  -4   1  12      100.33      132.80     36.76 o 
  -3   1  12      115.56      107.28     26.35 o 
  -2   1  12      264.93      248.98     19.57 o 
  -1   1  12       35.01       42.50     13.68 o 
   0   1  12     4560.63     5330.81    399.97 o 
   1   1  12      222.73      223.28     25.56 o 
   2   1  12       87.04      119.26     24.45 o 
   3   1  12      121.67      103.01     19.09 o 
   4   1  12      117.95       98.71     17.44 o 
   5   1  12      558.28      498.46     45.92 o 
   6   1  12      174.52      170.59     43.80 o 
   7   1  12       33.85       35.89     21.65 o 
   8   1  12       35.81       33.35     21.89 o 
   9   1  12        7.26        9.83     19.32 o 
 -11   2  12        3.63       20.09     12.83 o 
 -10   2  12        0.34       -4.87     12.05 o 
  -9   2  12     1182.76     1138.75     56.78 o 
  -8   2  12      178.45      160.91     22.40 o 
  -7   2  12      258.16      321.72     79.18 o 
  -6   2  12      372.01      394.93     35.55 o 
  -5   2  12       64.99       47.61     14.54 o 
  -4   2  12     3535.47     3323.95     88.41 o 
  -3   2  12      124.80      109.32     15.54 o 
  -2   2  12        0.67      -11.33     11.33 o 
  -1   2  12     2288.95     2536.86     97.28 o 
   0   2  12        4.60       -6.66      9.13 o 
   1   2  12     2703.06     2674.70     83.34 o 
   2   2  12        0.37       20.04     10.76 o 
   3   2  12      234.07      226.62     27.95 o 
   4   2  12      705.00      706.25     48.72 o 
   5   2  12       88.76       65.64     19.24 o 
   6   2  12       51.33       50.39     19.84 o 
   7   2  12        2.52       -2.35     18.28 o 
   8   2  12       11.15        8.14     18.81 o 
   9   2  12       66.11       81.50     28.00 o 
 -11   3  12       49.02       56.48     32.31 o 
 -10   3  12      248.38      240.78     29.90 o 
  -9   3  12       10.86       22.55     14.47 o 
  -8   3  12       18.82       26.51     12.61 o 
  -7   3  12      764.27      786.83     46.73 o 
  -6   3  12      684.15      643.79     42.53 o 
  -5   3  12       83.14      104.14     15.95 o 
  -4   3  12       43.10       66.78     12.60 o 
  -3   3  12      422.66      400.19     40.42 o 
  -2   3  12     1964.19     1975.72     65.82 o 
  -1   3  12     1262.68     1266.94     49.38 o 
   0   3  12        3.02        6.25      8.28 o 
   1   3  12     1135.63     1112.92     54.82 o 
   2   3  12      604.62      618.91     42.00 o 
   3   3  12      510.02      451.18     39.29 o 
   4   3  12        5.86       -2.22     17.52 o 
   5   3  12       49.94       62.90     26.53 o 
   6   3  12      236.12      258.33     42.68 o 
   7   3  12      100.77      131.12     43.61 o 
   8   3  12        0.73        1.47     21.02 o 
   9   3  12        0.02       27.98     29.48 o 
 -10   4  12      105.60      106.50     21.40 o 
  -9   4  12        1.41       -2.06     12.31 o 
  -8   4  12       44.87       61.42     13.85 o 
  -7   4  12       49.63       36.85     10.93 o 
  -6   4  12      124.30      135.48     20.77 o 
  -5   4  12      161.83      177.15     21.69 o 
  -4   4  12       12.00        9.72     10.17 o 
  -3   4  12      118.32      565.53     56.04 o 
  -2   4  12       39.09       32.70     12.14 o 
  -1   4  12       32.69       50.02     12.44 o 
   0   4  12      478.79      448.40     32.28 o 
   1   4  12      104.74      108.63     18.73 o 
   2   4  12      283.93      354.09     32.24 o 
   3   4  12       35.71       36.14     11.24 o 
   4   4  12       56.24       19.86     18.31 o 
   5   4  12       16.27       49.95     20.29 o 
   6   4  12        4.63       -5.96     14.06 o 
   7   4  12       47.35       65.94     35.70 o 
   8   4  12        1.89       50.31     27.27 o 
   9   4  12        2.94       26.10     28.40 o 
 -10   5  12       36.48       45.95     17.23 o 
  -9   5  12        3.71       11.84     15.70 o 
  -8   5  12      597.84      615.57     44.84 o 
  -7   5  12       36.06       48.30     12.08 o 
  -6   5  12       40.38       32.58     11.34 o 
  -5   5  12      917.06      940.89     52.41 o 
  -4   5  12        1.38       20.12     15.99 o 
  -3   5  12      607.56      598.91     41.09 o 
  -2   5  12      296.65      295.92     26.41 o 
  -1   5  12       29.41       32.91     11.22 o 
   0   5  12       52.88       87.66     18.96 o 
   1   5  12      178.16      187.89     22.68 o 
   2   5  12      453.37      453.70     34.12 o 
   3   5  12      166.32      206.12     28.54 o 
   4   5  12       10.97       35.05     16.85 o 
   5   5  12      200.42      232.55     33.57 o 
   6   5  12        4.88        2.58     22.27 o 
   7   5  12       18.05       54.94     41.07 o 
   8   5  12       17.99       12.65     25.24 o 
 -10   6  12        0.25       35.82     22.90 o 
  -9   6  12       97.43      100.72     22.82 o 
  -8   6  12       17.52       22.63     16.42 o 
  -7   6  12       26.03       13.67     12.28 o 
  -6   6  12      237.30      222.19     29.13 o 
  -5   6  12       55.53       85.79     30.81 o 
  -4   6  12        1.50       24.80     11.33 o 
  -3   6  12       43.72       37.95     13.39 o 
  -2   6  12        9.56       13.55     10.87 o 
  -1   6  12      324.71      316.11     29.42 o 
   0   6  12      353.08      312.76     34.47 o 
   1   6  12       68.99      186.55     50.83 o 
   2   6  12        4.48       23.20     11.28 o 
   3   6  12        9.82       20.45     10.24 o 
   4   6  12       14.60       32.71     16.31 o 
   5   6  12       65.55       86.50     23.27 o 
   6   6  12        6.71       34.07     68.95 o 
   7   6  12        9.84       23.30     62.17 o 
   8   6  12       10.89       74.29     41.45 o 
  -9   7  12       97.81       59.06     30.48 o 
  -8   7  12       33.99       11.89     16.75 o 
  -7   7  12        8.82       18.39     17.69 o 
  -6   7  12       20.34        5.44     14.04 o 
  -5   7  12     1046.05      977.15     69.98 o 
  -4   7  12      154.23      159.61     29.61 o 
  -3   7  12        0.52      -11.53     11.53 o 
  -2   7  12       80.60       89.37     20.38 o 
  -1   7  12        0.96       -2.79     19.01 o 
   0   7  12      255.06      277.66     32.06 o 
   1   7  12      255.10      228.63     29.05 o 
   2   7  12        6.59       13.44     17.66 o 
   3   7  12       98.84      110.45     32.88 o 
   4   7  12        6.69        7.83     17.40 o 
   5   7  12       17.24       29.43     26.82 o 
   6   7  12        1.14       28.00     26.19 o 
   7   7  12        2.61       33.53     32.50 o 
  -8   8  12       85.58      133.02     29.91 o 
  -7   8  12      159.22      214.21     35.43 o 
  -6   8  12        6.48        7.37     19.13 o 
  -5   8  12       52.03       28.41     21.43 o 
  -4   8  12       81.12       82.74     20.62 o 
  -3   8  12      364.60      380.28     65.97 o 
  -2   8  12      292.19      259.31     59.38 o 
  -1   8  12        2.12        1.31     13.17 o 
   0   8  12      142.75      132.03     27.51 o 
   1   8  12      100.83       47.71     18.27 o 
   2   8  12        5.81      -11.37     16.24 o 
   3   8  12      265.68      304.42     42.57 o 
   4   8  12        4.49       16.82     17.30 o 
   5   8  12       23.08        0.55     25.45 o 
   6   8  12       27.28       68.20     32.77 o 
  -7   9  12       12.98       18.10     13.07 o 
  -6   9  12      232.83      184.41     31.47 o 
  -5   9  12       39.17       42.98     18.49 o 
  -4   9  12        4.47        7.66     16.80 o 
  -3   9  12      195.89      147.26     35.43 o 
  -2   9  12       16.91       60.92     30.24 o 
  -1   9  12       25.30       -5.16     25.21 o 
   0   9  12       43.22       34.97     15.36 o 
   1   9  12      357.12      342.94     42.46 o 
   2   9  12      195.75      179.96     36.81 o 
   3   9  12        3.81       31.68     27.54 o 
   4   9  12        9.14      -10.83     17.70 o 
   5   9  12        6.13       -3.97     33.53 o 
  -5  10  12        0.16      -27.25     28.14 o 
  -4  10  12      337.48      385.64     51.88 o 
  -3  10  12       40.27       13.90     16.16 o 
  -2  10  12      117.93      174.40     53.62 o 
  -1  10  12      243.77      265.75     64.84 o 
   0  10  12        3.69       48.28     29.27 o 
   1  10  12       70.46       49.54     27.04 o 
   2  10  12       16.58        9.79     18.63 o 
   3  10  12       12.32       29.18     23.12 o 
   4  10  12       80.33       53.59     20.52 o 
  -3  11  12       32.46       77.48     30.76 o 
  -2  11  12        4.18        1.39     20.93 o 
  -1  11  12       21.58       33.75     23.90 o 
   0  11  12       53.89       35.96     24.31 o 
   1  11  12      129.27      156.73     52.27 o 
 -11   1  13      167.66      157.66     24.75 o 
 -10   1  13       22.35       13.44     13.07 o 
  -9   1  13        1.01       -6.02     12.26 o 
  -8   1  13      627.73      592.33     43.00 o 
  -7   1  13       77.70       77.62     25.89 o 
  -6   1  13      354.38      375.42     61.22 o 
  -5   1  13      404.31      350.88     60.74 o 
  -4   1  13        2.54       -6.42     16.19 o 
  -3   1  13     1862.78     1763.17     99.30 o 
  -2   1  13      363.32      369.98     25.25 o 
  -1   1  13      125.07      135.90     19.07 o 
   0   1  13      877.06      999.34     71.29 o 
   1   1  13       55.43       32.58     14.04 o 
   2   1  13      787.81      736.97     51.78 o 
   3   1  13      246.58      224.98     26.25 o 
   4   1  13      185.19      189.28     25.64 o 
   5   1  13      342.52      333.67     39.42 o 
   6   1  13        8.92       -6.90     20.37 o 
   7   1  13       45.62        7.07     24.58 o 
   8   1  13       14.07       25.11     19.09 o 
   9   1  13        0.26        0.95     15.51 o 
 -11   2  13       11.20       25.67     20.49 o 
 -10   2  13       29.05       37.66     18.16 o 
  -9   2  13      264.58      243.10     34.01 o 
  -8   2  13       17.34        7.17     21.45 o 
  -7   2  13        8.88      -16.58     30.10 o 
  -6   2  13      437.01      422.97     69.10 o 
  -5   2  13      323.04      359.11     62.57 o 
  -4   2  13      600.13      638.85     79.70 o 
  -3   2  13        5.30       68.83     23.33 o 
  -2   2  13      158.75      134.60     21.59 o 
  -1   2  13       65.33      101.71     17.93 o 
   0   2  13     1001.44      989.56     48.64 o 
   1   2  13       70.65       43.40     16.76 o 
   2   2  13       24.38       40.97     13.55 o 
   3   2  13      342.19      305.66     39.27 o 
   4   2  13      142.30      119.67     28.99 o 
   5   2  13       59.50       99.31     25.36 o 
   6   2  13        0.97       11.41     13.65 o 
   7   2  13       32.04      -15.88     20.60 o 
   8   2  13        9.53       -3.44     15.56 o 
   9   2  13        1.56        6.18     19.55 o 
 -10   3  13       47.70       80.09     21.95 o 
  -9   3  13      140.21      157.28     29.52 o 
  -8   3  13       42.39       -1.18     14.80 o 
  -7   3  13       11.08       -3.36     18.82 o 
  -6   3  13      381.45      307.89     44.09 o 
  -5   3  13      569.62      572.58     58.94 o 
  -4   3  13      196.88      265.89     40.05 o 
  -3   3  13      183.63      148.49     26.05 o 
  -2   3  13      833.97      814.43     49.39 o 
  -1   3  13       14.22       14.39     16.74 o 
   0   3  13      124.77      173.95     20.78 o 
   1   3  13       71.43      106.22     18.22 o 
   2   3  13        0.50       28.67     25.47 o 
   3   3  13      864.61      853.69     51.91 o 
   4   3  13       46.13       16.16     14.20 o 
   5   3  13        9.48       41.51     19.62 o 
   6   3  13        2.50       28.16     21.00 o 
   7   3  13        1.83        6.41     23.39 o 
   8   3  13       68.47       63.84     39.44 o 
 -10   4  13       47.78       51.42     21.67 o 
  -9   4  13      110.65      127.24     36.70 o 
  -8   4  13       58.11       68.02     20.59 o 
  -7   4  13     1034.77     1019.37     74.73 o 
  -6   4  13      108.78      102.66     27.92 o 
  -5   4  13       78.69       61.31     24.49 o 
  -4   4  13     1490.46     1360.33     92.59 o 
  -3   4  13       40.90       16.57     14.25 o 
  -2   4  13     2887.91     2934.07     85.05 o 
  -1   4  13        9.19       16.12      9.54 o 
   0   4  13      101.00      109.80     18.13 o 
   1   4  13      780.61      844.89     52.40 o 
   2   4  13        1.28       15.58     12.06 o 
   3   4  13      272.41      262.62     38.18 o 
   4   4  13        4.45        4.58     17.40 o 
   5   4  13       17.76       39.28     21.29 o 
   6   4  13      286.99      309.66     48.86 o 
   7   4  13        9.69      -17.63     19.01 o 
   8   4  13        5.36        9.04     56.52 o 
 -10   5  13       62.18      116.17     45.28 o 
  -9   5  13       19.54       12.83     20.68 o 
  -8   5  13       94.96      124.72     28.05 o 
  -7   5  13       41.68       29.64     13.68 o 
  -6   5  13      188.49      214.49     49.62 o 
  -5   5  13      273.60      299.99     45.60 o 
  -4   5  13      373.94      459.66     56.57 o 
  -3   5  13      522.03      555.54     49.63 o 
  -2   5  13      148.11      166.78     20.75 o 
  -1   5  13        8.32       20.50     16.83 o 
   0   5  13       16.85       28.91     13.12 o 
   1   5  13      297.08      313.29     30.40 o 
   2   5  13       50.39       78.55     16.06 o 
   3   5  13      302.20      325.72     38.81 o 
   4   5  13      164.12      191.12     33.26 o 
   5   5  13       27.00       43.95     19.22 o 
   6   5  13       16.69        5.27     21.73 o 
   7   5  13        9.74       26.52     19.47 o 
   8   5  13        5.41       37.68     31.43 o 
  -9   6  13      117.36      110.44     28.81 o 
  -8   6  13      136.54      136.55     29.83 o 
  -7   6  13        1.31      -18.51     28.93 o 
  -6   6  13      499.63      493.28     55.38 o 
  -5   6  13      471.37      492.99     60.90 o 
  -4   6  13      785.80      818.16     79.73 o 
  -3   6  13        0.78       13.63     12.60 o 
  -2   6  13        2.51       -4.50      9.86 o 
  -1   6  13     1557.60     1986.81     85.48 o 
   0   6  13      682.26      699.04     50.48 o 
   1   6  13       14.25       29.69     14.03 o 
   2   6  13      196.07      204.88     29.50 o 
   3   6  13        2.05       -2.32     16.21 o 
   4   6  13      343.62      357.52     43.08 o 
   5   6  13       72.84       81.97     23.54 o 
   6   6  13        5.28       76.24     41.92 o 
   7   6  13       60.31       67.20     34.05 o 
  -8   7  13      132.20      131.72     37.86 o 
  -7   7  13       54.94       91.88     30.21 o 
  -6   7  13      232.50      202.16     40.00 o 
  -5   7  13        3.34      -15.31     20.37 o 
  -4   7  13      434.26      422.23     58.01 o 
  -3   7  13      851.64      836.29     88.77 o 
  -2   7  13        7.69      -13.40     15.18 o 
  -1   7  13        1.91       51.58     18.84 o 
   0   7  13       10.04       -5.36     14.63 o 
   1   7  13      508.64      499.03     44.89 o 
   2   7  13      520.91      564.07     54.77 o 
   3   7  13       45.02       65.98     21.05 o 
   4   7  13        0.62       37.09     19.30 o 
   5   7  13       37.31       54.15     25.59 o 
   6   7  13        3.74       -6.95     33.90 o 
  -7   8  13      234.20      224.02     50.93 o 
  -6   8  13      108.95       77.93     23.55 o 
  -5   8  13        1.11       23.47     27.88 o 
  -4   8  13       12.67      -19.11     20.54 o 
  -3   8  13      124.54      137.45     45.74 o 
  -2   8  13      412.47      440.77     59.10 o 
  -1   8  13      143.72      138.56     26.08 o 
   0   8  13       74.58       52.39     14.54 o 
   1   8  13      117.67      107.28     25.98 o 
   2   8  13       30.27       17.13     22.30 o 
   3   8  13       47.57       64.29     32.13 o 
   4   8  13        4.90        2.86     19.03 o 
   5   8  13       84.83       73.20     41.07 o 
  -6   9  13        1.72      -20.13     20.13 o 
  -5   9  13      203.45      225.94     45.25 o 
  -4   9  13      111.46      140.32     36.47 o 
  -3   9  13        6.73      -43.50     48.61 o 
  -2   9  13       43.85       22.09     33.15 o 
  -1   9  13        1.57      -20.95     20.95 o 
   0   9  13      314.52      335.33     50.76 o 
   1   9  13       53.74       43.58     28.43 o 
   2   9  13       49.85       47.06     28.39 o 
   3   9  13      113.15       87.42     21.64 o 
   4   9  13       29.90       22.35     27.37 o 
  -4  10  13        0.78       -1.85     21.23 o 
  -3  10  13      148.43      160.73     34.87 o 
  -2  10  13       97.02      118.18     45.97 o 
  -1  10  13       25.03       13.52     31.25 o 
   0  10  13        0.17       18.12     43.71 o 
   1  10  13        2.57       24.02     30.04 o 
   2  10  13        1.99       20.29     28.25 o 
 -10   0  14       19.81       28.31     27.51 o 
  -9   0  14      278.93      412.79     76.93 o 
  -8   0  14       76.08      107.76     58.78 o 
  -7   0  14      986.66     1051.23    155.99 o 
  -6   0  14       11.79        3.01     27.13 o 
  -5   0  14       16.06      -44.46     44.46 o 
  -4   0  14     2587.94     2390.32    216.27 o 
  -3   0  14      101.89      418.23     96.46 o 
  -2   0  14      186.28      190.59     44.20 o 
  -1   0  14       53.57       59.37     19.32 o 
   0   0  14      158.13      172.13     27.71 o 
   1   0  14     1794.32     1846.48     94.56 o 
   2   0  14      549.14      521.78     64.13 o 
   3   0  14       52.35        9.55     12.99 o 
   4   0  14      224.78      307.21     52.03 o 
   5   0  14        3.62      -39.19     39.19 o 
   6   0  14      145.99      139.41     56.52 o 
   7   0  14       24.30       21.10     32.40 o 
   8   0  14       22.29       53.82     30.66 o 
 -10   1  14       15.19       11.56     15.04 o 
  -9   1  14       77.02       76.09     33.83 o 
  -8   1  14        2.55       27.46     24.20 o 
  -7   1  14      525.96      551.27     81.79 o 
  -6   1  14      183.62      204.42     46.81 o 
  -5   1  14       14.12       30.41     20.07 o 
  -4   1  14       77.87       68.49     30.02 o 
  -3   1  14       67.25       30.98     18.10 o 
  -2   1  14     2046.15     2063.33     95.37 o 
  -1   1  14      898.22      883.47     43.37 o 
   0   1  14      157.62      182.32     25.56 o 
   1   1  14       22.51       24.14     17.41 o 
   2   1  14        7.28       15.24     14.00 o 
   3   1  14       66.94       83.16     19.91 o 
   4   1  14      390.52      383.45     36.15 o 
   5   1  14       31.49       24.18     22.82 o 
   6   1  14       29.01       46.02     27.70 o 
   7   1  14       35.10       43.25     22.41 o 
   8   1  14       10.01       13.71     19.18 o 
 -10   2  14      174.95      172.40     36.21 o 
  -9   2  14        3.06      -28.55     28.55 o 
  -8   2  14       31.52        4.80     18.18 o 
  -7   2  14      170.77      364.97    115.30 o 
  -6   2  14      271.73      212.66     58.02 o 
  -5   2  14     1551.15     1799.17    204.59 o 
  -4   2  14        4.45      -11.51     15.73 o 
  -3   2  14       23.92       25.21     22.83 o 
  -2   2  14     2338.70     2274.33    114.61 o 
  -1   2  14      288.23      257.42     27.50 o 
   0   2  14      686.85      684.03     42.75 o 
   1   2  14        5.47       14.06     12.52 o 
   2   2  14      193.18      297.89     48.81 o 
   3   2  14      483.96      536.33     41.99 o 
   4   2  14       41.25       28.05     17.17 o 
   5   2  14       12.79       17.87     18.15 o 
   6   2  14        3.30       65.69     62.17 o 
   7   2  14       45.79       45.04     16.70 o 
   8   2  14       26.87       18.20     41.18 o 
 -10   3  14        7.32       10.80     20.14 o 
  -9   3  14        2.62      -18.24     18.24 o 
  -8   3  14      627.06      636.00     71.91 o 
  -7   3  14       92.35       90.34     52.37 o 
  -6   3  14       97.72      118.18     40.74 o 
  -5   3  14      196.42      284.29     53.59 o 
  -4   3  14       50.59       88.48     32.76 o 
  -3   3  14      393.34      417.53     48.87 o 
  -2   3  14       14.31       19.79     10.93 o 
  -1   3  14      102.01       68.69     19.77 o 
   0   3  14      552.76      591.16     39.75 o 
   1   3  14      137.68      142.50     22.54 o 
   2   3  14      420.39      439.66     40.04 o 
   3   3  14       49.86       57.18     17.13 o 
   4   3  14        0.00       26.06     18.84 o 
   5   3  14      179.75      201.44     40.56 o 
   6   3  14       28.32       29.42     29.48 o 
   7   3  14        6.66       39.75     28.70 o 
   8   3  14        0.96       -5.65     26.91 o 
  -9   4  14        3.74       18.29     25.54 o 
  -8   4  14       57.63        8.50     16.75 o 
  -7   4  14       16.23       62.00     26.80 o 
  -6   4  14      176.65      120.00     23.01 o 
  -5   4  14       19.30        8.93     30.64 o 
  -4   4  14      125.62      141.59     30.73 o 
  -3   4  14      156.74      137.39     24.76 o 
  -2   4  14      736.40      730.10     44.39 o 
  -1   4  14       39.87       44.99     12.89 o 
   0   4  14       34.40       47.63     16.99 o 
   1   4  14      345.71      340.53     35.43 o 
   2   4  14        4.39       20.02     16.16 o 
   3   4  14        0.03        7.98     17.84 o 
   4   4  14       13.60       11.79     13.04 o 
   5   4  14       33.59       20.31     14.95 o 
   6   4  14       19.09       52.88     19.95 o 
   7   4  14        6.94      -19.34     26.46 o 
  -9   5  14      133.86      152.17     41.73 o 
  -8   5  14       75.02       51.31     22.84 o 
  -7   5  14      119.94      109.76     28.08 o 
  -6   5  14      172.14      155.03     33.83 o 
  -5   5  14      305.64      281.28     45.65 o 
  -4   5  14      391.81      404.59     56.04 o 
  -3   5  14      241.56      266.50     35.08 o 
  -2   5  14       97.05      153.92     29.63 o 
  -1   5  14      860.63      819.42     49.68 o 
   0   5  14      418.19      440.11     36.14 o 
   1   5  14      167.69      154.94     22.39 o 
   2   5  14      213.04      260.72     34.55 o 
   3   5  14      131.52       92.60     24.36 o 
   4   5  14      109.25      128.65     26.17 o 
   5   5  14       15.93       20.12     17.03 o 
   6   5  14        1.87       44.65     24.94 o 
   7   5  14       11.33      -11.08     61.42 o 
  -8   6  14       84.61       97.08     25.93 o 
  -7   6  14      179.32      154.28     31.37 o 
  -6   6  14        2.53      -12.73     16.44 o 
  -5   6  14        8.88       23.29     27.37 o 
  -4   6  14       27.77        2.09     26.15 o 
  -3   6  14        7.29        0.12     17.98 o 
  -2   6  14      265.93      241.27     29.80 o 
  -1   6  14       18.80       29.18     14.44 o 
   0   6  14        2.04       21.33     16.91 o 
   1   6  14        4.10       12.26     11.78 o 
   2   6  14       25.83       26.62     18.89 o 
   3   6  14       57.87       63.87     19.42 o 
   4   6  14       25.29       50.40     20.01 o 
   5   6  14        0.72       14.10     16.06 o 
   6   6  14        3.08      -15.12     15.12 o 
  -8   7  14       27.32       -9.59     24.48 o 
  -7   7  14        5.38       30.60     22.45 o 
  -6   7  14      112.37      133.58     30.76 o 
  -5   7  14       13.05       33.05     24.33 o 
  -4   7  14       72.49       49.80     20.05 o 
  -3   7  14      405.05      387.15     57.11 o 
  -2   7  14       40.01       23.70     15.74 o 
  -1   7  14      450.77      517.59     45.02 o 
   0   7  14        9.89        9.55     10.50 o 
   1   7  14       95.43       88.48     25.24 o 
   2   7  14      140.59      158.91     32.26 o 
   3   7  14        8.72        5.65     13.11 o 
   4   7  14       11.96       21.06     17.12 o 
   5   7  14        0.53       38.54     28.51 o 
  -7   8  14       21.15       40.14     27.31 o 
  -6   8  14        9.29        6.28     21.51 o 
  -5   8  14       31.73       30.33     25.79 o 
  -4   8  14      354.38      446.39     63.77 o 
  -3   8  14      134.39      136.69     37.03 o 
  -2   8  14       28.22       53.49     23.62 o 
  -1   8  14        5.56       17.18     21.88 o 
   0   8  14       74.18       33.55     17.58 o 
   1   8  14      104.09       86.80     31.29 o 
   2   8  14       28.09       45.02     22.35 o 
   3   8  14        3.98       44.16     22.37 o 
   4   8  14       36.58       34.46     31.49 o 
  -5   9  14      117.04      138.10     37.97 o 
  -4   9  14       21.57       31.44     15.68 o 
  -3   9  14        7.19       -6.95     26.28 o 
  -2   9  14       37.58       34.34     21.92 o 
  -1   9  14        7.19       40.07     23.12 o 
   0   9  14       29.80       33.05     36.47 o 
   1   9  14        3.03      -22.68     22.68 o 
   2   9  14        7.08        3.45     29.26 o 
   3   9  14        2.87       42.79     28.28 o 
  -2  10  14      177.65      158.22     42.09 o 
  -1  10  14        0.32        2.45     29.14 o 
   0  10  14       12.67      -11.90     33.91 o 
 -10   1  15        0.54       22.39     24.26 o 
  -9   1  15      372.06      363.07     49.20 o 
  -8   1  15       98.51       37.55    123.96 o 
  -7   1  15      113.46       73.12     29.61 o 
  -6   1  15      364.79      442.96     96.46 o 
  -5   1  15      113.06       82.83     28.64 o 
  -4   1  15      195.26      154.50     35.80 o 
  -3   1  15     1576.18     1501.95     99.05 o 
  -2   1  15        3.06      -20.55     20.55 o 
  -1   1  15      598.59      567.15     42.90 o 
   0   1  15      238.81      255.04     26.88 o 
   1   1  15      407.62      412.54     34.51 o 
   2   1  15      122.70      125.57     23.94 o 
   3   1  15        1.04       23.92     20.01 o 
   4   1  15      151.18      165.34     37.23 o 
   5   1  15       37.40       79.12     26.29 o 
   6   1  15       33.63       30.59     24.17 o 
   7   1  15       23.77       26.79     29.58 o 
  -9   2  15        0.11      -29.40     29.40 o 
  -8   2  15       74.47       67.72     36.97 o 
  -7   2  15      505.24      433.12     72.91 o 
  -6   2  15        0.94      -25.32     25.32 o 
  -5   2  15      167.20      164.58     43.26 o 
  -4   2  15      209.84      188.35     50.72 o 
  -3   2  15       15.85      -19.84     19.84 o 
  -2   2  15      458.32      456.49     55.99 o 
  -1   2  15       23.91       42.95     12.89 o 
   0   2  15       51.54       66.14     14.48 o 
   1   2  15       27.72       34.40     13.37 o 
   2   2  15        6.37       14.62     16.40 o 
   3   2  15      129.46      174.64     27.08 o 
   4   2  15       30.98       36.71     18.46 o 
   5   2  15        0.01       15.12     17.40 o 
   6   2  15       20.30       75.39     39.79 o 
   7   2  15        5.25        5.59     25.31 o 
  -9   3  15       19.63      -20.99     20.99 o 
  -8   3  15        0.98      -12.55     59.91 o 
  -7   3  15       17.05       36.76     30.36 o 
  -6   3  15      354.35      354.93     64.23 o 
  -5   3  15      109.77       80.63     50.87 o 
  -4   3  15       52.11       65.33     32.49 o 
  -3   3  15       33.99       17.55     25.70 o 
  -2   3  15       29.72       18.07     16.34 o 
  -1   3  15      550.17      557.35     39.96 o 
   0   3  15        5.86        7.87     20.00 o 
   1   3  15        0.44        5.61     10.91 o 
   2   3  15      229.35      262.95     31.47 o 
   3   3  15       17.28       54.00     21.89 o 
   4   3  15        9.19        4.79     15.01 o 
   5   3  15        6.79       27.43     16.99 o 
   6   3  15        6.48       21.80     29.85 o 
   7   3  15       24.29      -27.25     27.25 o 
  -9   4  15      208.82      260.09     55.19 o 
  -8   4  15      189.47      163.95     34.53 o 
  -7   4  15       57.59       52.20     24.48 o 
  -6   4  15        6.70       15.28     26.69 o 
  -5   4  15      223.69      268.59     43.00 o 
  -4   4  15      547.91      584.09     66.36 o 
  -3   4  15      483.72      509.70     52.52 o 
  -2   4  15        1.00      -19.24     21.05 o 
  -1   4  15      215.73      231.46     28.97 o 
   0   4  15      439.74      436.69     37.32 o 
   1   4  15       23.36       22.38     26.70 o 
   2   4  15       94.10       88.25     19.30 o 
   3   4  15        7.42        9.78     13.08 o 
   4   4  15      138.57      152.54     29.86 o 
   5   4  15      170.01      178.87     33.23 o 
   6   4  15        0.45       47.66     21.78 o 
   7   4  15        2.86      -10.30     26.34 o 
  -8   5  15        5.58       16.91     25.56 o 
  -7   5  15      111.28       58.07     28.39 o 
  -6   5  15       98.04       95.50     25.24 o 
  -5   5  15        1.61       -9.23     16.95 o 
  -4   5  15      328.91      305.01     52.78 o 
  -3   5  15      136.53      136.72     29.86 o 
  -2   5  15        3.69        8.06     17.54 o 
  -1   5  15       98.48       90.56     18.93 o 
   0   5  15      195.49      227.14     28.22 o 
   1   5  15      189.92      185.58     25.22 o 
   2   5  15       79.76       93.16     22.75 o 
   3   5  15       81.91       96.79     25.52 o 
   4   5  15        0.03       10.71     22.41 o 
   5   5  15       20.58       62.36     24.11 o 
   6   5  15        5.58       21.84     15.25 o 
  -8   6  15        3.88       -1.46     15.28 o 
  -7   6  15      462.24      444.89     55.41 o 
  -6   6  15      156.16       70.20     28.75 o 
  -5   6  15       73.79      154.46     39.54 o 
  -4   6  15       81.63       72.77     25.06 o 
  -3   6  15        0.30      -14.96     19.80 o 
  -2   6  15      647.51      704.86     53.74 o 
  -1   6  15       48.25       31.35     13.97 o 
   0   6  15       56.13       58.22     14.86 o 
   1   6  15       36.24       16.54     14.40 o 
   2   6  15        4.11       43.06     25.55 o 
   3   6  15      220.41      226.80     36.73 o 
   4   6  15       11.80       22.81     15.88 o 
   5   6  15        0.71        2.65     14.90 o 
  -7   7  15       11.00       16.90     22.82 o 
  -6   7  15       44.67       56.18     33.71 o 
  -5   7  15      332.66      354.40     57.12 o 
  -4   7  15       66.90       77.35     22.76 o 
  -3   7  15        1.46       17.74     30.11 o 
  -2   7  15        0.75        5.31     19.90 o 
  -1   7  15        5.02       19.00     12.82 o 
   0   7  15      147.04      192.83     29.67 o 
   1   7  15      376.77      365.96     44.52 o 
   2   7  15       11.75        2.27     12.88 o 
   3   7  15        5.78      -12.14     23.96 o 
   4   7  15        5.17       26.58     26.50 o 
  -5   8  15       27.49       16.19     30.56 o 
  -4   8  15      121.26      119.92     37.83 o 
  -3   8  15      176.33      183.13     42.95 o 
  -2   8  15       41.75       75.39     33.87 o 
  -1   8  15      171.18      147.36     37.15 o 
   0   8  15      183.23      143.18     24.89 o 
   1   8  15       86.69      120.41     29.99 o 
   2   8  15       19.72       36.73     23.35 o 
   3   8  15        8.09       -4.43     16.58 o 
  -3   9  15       61.50       69.23     26.87 o 
  -2   9  15       13.36       19.29     23.23 o 
  -1   9  15      284.19      282.56     67.65 o 
   0   9  15        4.36        5.45     27.46 o 
   1   9  15        0.79        0.04     34.59 o 
  -9   0  16        1.10       27.07     36.17 o 
  -8   0  16      461.82      540.31    131.87 o 
  -7   0  16       29.80        2.26     33.91 o 
  -6   0  16        0.25       10.55     22.61 o 
  -5   0  16     2074.24     1903.52    228.33 o 
  -4   0  16      838.47      638.27    134.14 o 
  -3   0  16      142.79      211.75     73.10 o 
  -2   0  16      144.18       99.09     29.08 o 
  -1   0  16       60.03       26.71     36.17 o 
   0   0  16     1059.72     1155.33     79.93 o 
   1   0  16        0.43        9.47     20.71 o 
   2   0  16       10.74        4.05     20.72 o 
   3   0  16      174.95      239.96     48.17 o 
   4   0  16       10.61       17.29     18.57 o 
   5   0  16      139.80      174.23     45.79 o 
   6   0  16        6.23       -0.22     17.02 o 
   7   0  16        2.55      -12.40     58.78 o 
  -9   1  16       45.00       31.33     22.08 o 
  -8   1  16       82.83       55.43     28.87 o 
  -7   1  16       97.37       61.77     32.40 o 
  -6   1  16       58.57       40.66     24.26 o 
  -5   1  16       22.38        7.03     19.09 o 
  -4   1  16        0.66        7.79     20.44 o 
  -3   1  16      295.94      296.83     63.47 o 
  -2   1  16      271.01      263.39     38.35 o 
  -1   1  16        3.41       28.44     16.74 o 
   0   1  16       19.80       42.00     18.93 o 
   1   1  16        4.18       29.87     12.48 o 
   2   1  16      137.25      111.10     16.54 o 
   3   1  16      124.28      105.24     23.72 o 
   4   1  16       15.69       25.54     19.34 o 
   5   1  16       26.10       44.97     28.41 o 
   6   1  16        7.18      -24.22     24.22 o 
   7   1  16        6.36        0.39     25.31 o 
  -9   2  16        2.01      -21.63     21.63 o 
  -8   2  16       96.04       68.35     36.69 o 
  -7   2  16      264.13      322.20     67.90 o 
  -6   2  16      349.92      355.77     61.79 o 
  -5   2  16      222.99      137.97     38.80 o 
  -4   2  16        1.30       46.88     32.39 o 
  -3   2  16       63.35       46.56     23.21 o 
  -2   2  16      340.95      354.18     53.57 o 
  -1   2  16      140.47      114.32     20.73 o 
   0   2  16        3.22       -2.30     13.97 o 
   1   2  16      430.38      444.50     38.13 o 
   2   2  16      157.57      180.30     25.47 o 
   3   2  16      119.27      141.11     30.23 o 
   4   2  16        4.70       21.97     19.43 o 
   5   2  16        0.07      -23.64     23.87 o 
   6   2  16       85.40       31.27     24.53 o 
  -9   3  16      109.40       70.87     24.24 o 
  -8   3  16       25.55       10.26     18.22 o 
  -7   3  16       32.33        1.77     24.77 o 
  -6   3  16      265.98      294.24     61.13 o 
  -5   3  16       16.68       21.72     21.36 o 
  -4   3  16     1213.82     1452.26    132.10 o 
  -3   3  16        0.43       -1.62     32.89 o 
  -2   3  16        0.83        3.03     19.83 o 
  -1   3  16      337.37      341.93     40.74 o 
   0   3  16       13.62        0.22     13.79 o 
   1   3  16      416.83      412.88     37.66 o 
   2   3  16        1.48        4.58     16.13 o 
   3   3  16        2.69       34.52     17.65 o 
   4   3  16      160.79      144.31     26.12 o 
   5   3  16        3.63      -13.40     18.54 o 
   6   3  16       34.32       75.62     40.55 o 
  -8   4  16      109.00       72.84     36.12 o 
  -7   4  16       75.42       58.89     56.52 o 
  -6   4  16        0.01        8.45     26.28 o 
  -5   4  16       32.38       18.42     63.68 o 
  -4   4  16        0.11      -12.04     30.90 o 
  -3   4  16       93.66       72.02     18.53 o 
  -2   4  16        4.42       22.14     17.97 o 
  -1   4  16       19.41        5.97     12.18 o 
   0   4  16      122.37      146.90     25.16 o 
   1   4  16        0.99       -5.11     13.93 o 
   2   4  16        6.94        2.58     13.68 o 
   3   4  16       13.68        3.47     17.79 o 
   4   4  16       10.14       -6.08     17.36 o 
   5   4  16       15.04       61.46     23.81 o 
   6   4  16        0.32       17.29     29.15 o 
  -8   5  16       36.25       41.95     19.95 o 
  -7   5  16       20.98       27.88     19.12 o 
  -6   5  16      572.98      614.54     73.41 o 
  -5   5  16       13.39        5.13     24.36 o 
  -4   5  16       63.18       68.68     23.25 o 
  -3   5  16       98.22       57.34     24.71 o 
  -2   5  16       76.43       58.10     19.91 o 
  -1   5  16      432.69      454.01     48.44 o 
   0   5  16        4.82        0.60     14.90 o 
   1   5  16       26.69       14.85     14.40 o 
   2   5  16      157.64      148.82     28.21 o 
   3   5  16       35.85       67.95     23.78 o 
   4   5  16       58.22       65.50     20.13 o 
   5   5  16        4.18       40.08     20.33 o 
  -7   6  16       40.83       94.25     29.29 o 
  -6   6  16        2.06       48.89     29.62 o 
  -5   6  16       47.14       40.39     24.71 o 
  -4   6  16      119.93       72.69     23.51 o 
  -3   6  16       55.21       47.90     25.67 o 
  -2   6  16       23.95       43.38     21.79 o 
  -1   6  16       81.16      123.51     22.25 o 
   0   6  16        0.36        5.45     13.65 o 
   1   6  16        5.07       22.65     21.38 o 
   2   6  16       48.13       59.40     22.97 o 
   3   6  16        3.78       16.22     15.13 o 
   4   6  16        0.83       16.30     19.61 o 
  -6   7  16       22.21       20.25     21.61 o 
  -5   7  16        4.95        7.33     21.40 o 
  -4   7  16       68.59       31.17     21.07 o 
  -3   7  16        9.33        8.38     34.08 o 
  -2   7  16      132.79      158.54     34.73 o 
  -1   7  16        0.45        2.96     13.20 o 
   0   7  16       18.19       23.18     18.48 o 
   1   7  16       93.64       85.39     22.41 o 
   2   7  16       23.51       14.18     17.13 o 
   3   7  16        5.19       21.69     17.29 o 
  -4   8  16       41.55       85.12     33.71 o 
  -3   8  16        1.65       27.42     28.17 o 
  -2   8  16       21.17       32.52     42.60 o 
  -1   8  16        0.06       -8.63     16.26 o 
   0   8  16       76.36       48.10     24.73 o 
   1   8  16        3.31       10.16     16.99 o 
   2   8  16        0.64        8.89     39.48 o 
  -8   1  17        2.05       -3.98     22.21 o 
  -7   1  17      148.45      117.65     40.45 o 
  -6   1  17      291.85      273.99     64.45 o 
  -5   1  17      110.64      131.23     43.96 o 
  -4   1  17      737.33      693.32     95.38 o 
  -3   1  17        8.57       53.60     30.26 o 
  -2   1  17      202.96      184.15     29.96 o 
  -1   1  17      282.93      282.97     40.10 o 
   0   1  17       72.65       85.68     23.96 o 
   1   1  17      109.41      137.95     22.32 o 
   2   1  17       31.97       59.81     19.39 o 
   3   1  17       56.88       44.50     15.69 o 
   4   1  17       51.93       55.55     19.04 o 
   5   1  17        5.92       16.63     20.35 o 
   6   1  17        9.34       29.87     23.06 o 
  -8   2  17      127.61      175.21     56.21 o 
  -7   2  17       31.81        9.28     31.27 o 
  -6   2  17      142.14      217.04     65.56 o 
  -5   2  17        6.27       14.38     21.48 o 
  -4   2  17      113.18      138.25     45.68 o 
  -3   2  17      345.58      404.29     55.86 o 
  -2   2  17        7.17      -24.00     24.00 o 
  -1   2  17        4.85       30.74     15.39 o 
   0   2  17       72.51       76.45     21.20 o 
   1   2  17       26.36       34.14     17.13 o 
   2   2  17      136.11      150.42     22.42 o 
   3   2  17        0.21      -12.59     20.12 o 
   4   2  17        0.10       21.19     17.62 o 
   5   2  17       16.89       39.50     27.50 o 
  -8   3  17        2.85        7.95     23.28 o 
  -7   3  17      229.08      281.52     66.81 o 
  -6   3  17        2.19       -9.29     27.79 o 
  -5   3  17       10.22      -31.84     31.84 o 
  -4   3  17      234.23      275.58     62.55 o 
  -3   3  17        0.72      -25.87     25.87 o 
  -2   3  17      339.89      321.52     49.81 o 
  -1   3  17        0.70      -19.03     19.03 o 
   0   3  17       57.58       36.61     18.28 o 
   1   3  17      157.44      178.87     25.66 o 
   2   3  17        1.11       -0.50     16.23 o 
   3   3  17        2.33       33.20     21.75 o 
   4   3  17        1.66       10.23     17.64 o 
   5   3  17        7.07       28.76     32.30 o 
  -7   4  17       22.78       91.28     38.06 o 
  -6   4  17      165.05      222.45     58.02 o 
  -5   4  17      275.94      370.63     74.89 o 
  -4   4  17       97.14      122.99     43.26 o 
  -3   4  17       54.50       65.19     25.09 o 
  -2   4  17      236.81      196.97     39.00 o 
  -1   4  17       46.60       59.82     27.18 o 
   0   4  17      201.54      159.43     28.04 o 
   1   4  17       13.94       24.72     14.50 o 
   2   4  17        7.22       16.91     15.73 o 
   3   4  17       71.26       55.99     21.71 o 
   4   4  17       34.57       31.89     18.27 o 
   5   4  17        6.59       21.69     41.98 o 
  -6   5  17       23.44      -31.64     68.95 o 
  -5   5  17       64.39       26.85     25.84 o 
  -4   5  17       19.37       41.20     33.02 o 
  -3   5  17       40.18       23.46     28.56 o 
  -2   5  17      116.63      123.97     33.57 o 
  -1   5  17       40.21      101.54     26.60 o 
   0   5  17       40.25       35.42     16.88 o 
   1   5  17       53.44       17.66     17.37 o 
   2   5  17       11.87        4.74     16.29 o 
   3   5  17       32.59       28.18     21.39 o 
   4   5  17       19.37       44.28     23.54 o 
  -6   6  17      190.74      236.54     48.81 o 
  -5   6  17       20.22       10.86     23.87 o 
  -4   6  17       46.39       92.90     34.46 o 
  -3   6  17      349.21      346.40     46.99 o 
  -2   6  17       52.40       89.13     29.37 o 
  -1   6  17        7.65       17.75     16.32 o 
   0   6  17       59.51       26.02     16.61 o 
   1   6  17       38.11       11.06     19.36 o 
   2   6  17      166.73      111.17     23.71 o 
   3   6  17       19.04       18.28     14.87 o 
  -4   7  17       53.30       40.38     30.34 o 
  -3   7  17        4.24       24.70     33.00 o 
  -2   7  17        5.25       12.42     21.75 o 
  -1   7  17      135.61      100.75     34.40 o 
   0   7  17       67.85       69.79     19.45 o 
   1   7  17        0.22       22.57     59.28 o 
  -7   0  18        1.61        9.04     29.39 o 
  -6   0  18       76.27       72.34     53.50 o 
  -5   0  18      165.22      119.82     67.82 o 
  -4   0  18      170.55      184.62     73.85 o 
  -3   0  18      347.06      296.91     91.94 o 
  -2   0  18      166.86      138.26     41.76 o 
  -1   0  18      568.00      621.50     84.01 o 
   0   0  18       28.11       -6.55     20.44 o 
   1   0  18       14.39       52.67     29.77 o 
   2   0  18       77.41      123.47     31.51 o 
   3   0  18       39.32       75.36     26.14 o 
   4   0  18       92.16      168.47     49.70 o 
   5   0  18        0.21       87.41     58.78 o 
  -7   1  18       22.41       91.22     44.19 o 
  -6   1  18        1.33        3.28     21.70 o 
  -5   1  18        5.66        9.21     39.94 o 
  -4   1  18      243.82      286.81     66.58 o 
  -3   1  18       31.58       25.95     31.42 o 
  -2   1  18        6.91      -19.36     19.36 o 
  -1   1  18        1.47       -4.96     20.55 o 
   0   1  18        2.88        8.09     16.99 o 
   1   1  18       86.85       51.53     16.03 o 
   2   1  18       85.71      103.21     17.24 o 
   3   1  18        3.94       23.19     14.79 o 
   4   1  18        6.76       30.27     21.04 o 
  -7   2  18      162.76      131.12     44.23 o 
  -6   2  18        1.82       59.67     39.04 o 
  -5   2  18      134.34      130.07     35.24 o 
  -4   2  18       13.18        7.91     26.00 o 
  -3   2  18      286.86      274.38     59.87 o 
  -2   2  18       28.95       10.27     25.33 o 
  -1   2  18       25.09      -25.78     25.78 o 
   0   2  18      148.29      141.77     26.98 o 
   1   2  18       26.71       62.23     25.23 o 
   2   2  18       58.12       57.00     23.52 o 
   3   2  18        0.23       18.90     29.15 o 
   4   2  18        1.12       -8.82     27.63 o 
  -7   3  18       37.18      117.04     46.35 o 
  -6   3  18      196.72      265.64     69.10 o 
  -5   3  18      318.19      326.45     70.53 o 
  -4   3  18       60.98       22.61     23.26 o 
  -3   3  18        9.38       -6.98     22.75 o 
  -2   3  18      285.74      212.97     40.06 o 
  -1   3  18       41.63       98.16     30.59 o 
   0   3  18      153.11      187.47     31.53 o 
   1   3  18        3.32        6.53     25.50 o 
   2   3  18        4.03       11.61     17.08 o 
   3   3  18       76.58       96.00     27.56 o 
   4   3  18        0.31       15.64     17.37 o 
  -6   4  18        3.56       -5.61     58.78 o 
  -5   4  18        5.19        0.56     58.40 o 
  -4   4  18       29.46       42.42     26.35 o 
  -3   4  18       33.97      -12.88     25.91 o 
  -2   4  18       20.66       24.11     23.98 o 
  -1   4  18       83.71      166.14     41.20 o 
   0   4  18        0.43      -15.00     15.00 o 
   1   4  18        0.21       18.09     15.28 o 
   2   4  18        2.25       25.42     18.86 o 
   3   4  18       33.76       11.95     30.13 o 
  -5   5  18       20.77       36.27     33.15 o 
  -4   5  18      143.16      147.37     49.74 o 
  -3   5  18       11.22      -24.21     24.21 o 
  -2   5  18      205.77      180.93     43.23 o 
  -1   5  18        5.10       26.67     52.37 o 
   0   5  18        5.59       11.48     27.30 o 
   1   5  18       79.59       88.29     23.72 o 
   2   5  18        2.40      -11.20     16.70 o 
  -4   6  18        7.60       11.76     26.33 o 
  -3   6  18        0.51       41.89     36.62 o 
  -2   6  18        2.62      -33.02     33.53 o 
  -1   6  18       17.14       19.64     16.23 o 
   0   6  18       17.49       31.23     25.85 o 
   1   6  18       17.44      -19.20     19.89 o 
  -6   1  19      148.19      172.10     57.19 o 
  -5   1  19       97.25      118.33     48.32 o 
  -4   1  19       14.90       11.67     23.35 o 
  -3   1  19       59.48       46.96     33.31 o 
  -2   1  19      223.13      280.93     49.07 o 
  -1   1  19        0.30      -17.38     17.38 o 
   0   1  19       28.39       -2.94     21.75 o 
   1   1  19       55.44       49.28     17.46 o 
   2   1  19        3.68       14.87     20.01 o 
   3   1  19       35.19       35.82     18.93 o 
  -6   2  19        3.76       47.62     58.02 o 
  -5   2  19        8.55      -30.20     30.20 o 
  -4   2  19      147.54      198.05     60.44 o 
  -3   2  19       31.67       -8.30     32.47 o 
  -2   2  19        0.13      -17.09     35.58 o 
  -1   2  19       46.80       12.12     33.02 o 
   0   2  19       24.59        8.67     28.39 o 
   1   2  19        7.49       55.68     26.14 o 
   2   2  19        0.65       19.58     21.69 o 
   3   2  19        1.03        2.91     14.23 o 
  -5   3  19       50.92       46.25     41.45 o 
  -4   3  19       75.95       27.13     21.31 o 
  -3   3  19       48.81       39.37     20.20 o 
  -2   3  19        0.10       -2.46     25.18 o 
  -1   3  19       43.48       33.69     26.57 o 
   0   3  19       64.73       19.27     34.04 o 
   1   3  19       40.78       58.13     24.57 o 
   2   3  19        6.55       49.73     22.57 o 
  -4   4  19        6.88      -13.17     22.60 o 
  -3   4  19      165.86      104.10     61.96 o 
  -2   4  19       15.35       66.77     30.52 o 
  -1   4  19      134.12      141.99     37.79 o 
   0   4  19        2.01       -0.12     24.35 o 
   1   4  19        1.23      -15.05     24.36 o 
  -3   5  19       28.99       28.98     40.24 o 
  -2   5  19       38.72       25.47     39.57 o 
  -1   5  19       14.44       50.39     23.91 o 
   0   5  19       12.67       30.07     34.83 o 
  -4   0  20       29.71       88.17     61.04 o 
  -3   0  20      105.20       88.92     60.29 o 
  -2   0  20      109.73       32.11    120.57 o 
  -1   0  20       73.54       84.85     32.72 o 
   0   0  20       28.12       27.15     24.04 o 
   1   0  20       19.63       32.15     56.52 o 
  -4   1  20       13.23       66.51     38.30 o 
  -3   1  20       14.01       66.65     39.33 o 
  -2   1  20        0.04        9.47     23.33 o 
  -1   1  20       13.63        4.88     23.79 o 
   0   1  20       79.12       45.98     22.58 o 
   1   1  20        4.50       39.46     28.35 o 
  -3   2  20        0.23      -19.01     26.56 o 
  -2   2  20        0.37      -13.75     25.19 o 
  -1   2  20       72.90       82.34     46.38 o 
   0   2  20        0.45       16.59     46.66 o 
  -2   3  20       71.00       54.99     24.02 o 
  -1   3  20       11.67       14.37     18.29 o 
                                                 
